# Supplementary material for: Analogue encoding of physicochemical properties of proteins in their cognate messenger RNAs
Source: Nat Commun. 2013 Nov 20;4:2784. doi: 10.1038/ncomms3784 (PMC3868254; doi:10.1038/ncomms3784)
Supplement: Supplementary Data 1 — JSD and max |R| values for 540 amino-acid scales obtained as a result of grid-based scanning of nucleotide weights for the human proteome [file ncomms3784-s2.xlsx]

## Sheet: Table S1
Supplementary Data 1. JSD and max |R| values for 540 amino-acid scales obtained as a result of grid-based scanning of nucleotide weights for the human proteome
JSD(mem || cyt)	max |R|	|R|>0.75 fraction	scale	scale info
0.0302467	0.455	0	ANDN920101	alpha-CH chemical shifts (Andersen et al., 1992)
0.210942	0.686	0	ARGP820101	Hydrophobicity index (Argos et al., 1982)
0.28118	0.815	0.0539179	ARGP820102	Signal sequence helical potential (Argos et al., 1982)
0.294549	0.789	0.029062	ARGP820103	Membrane-buried preference parameters (Argos et al., 1982)
0.20682	0.665	0	AURR980101	Normalized positional residue frequency at helix termini N4'(Aurora-Rose,
0.106377	0.484	0	AURR980102	Normalized positional residue frequency at helix termini N"' (Aurora-Rose,
0.161788	0.48	0	AURR980103	Normalized positional residue frequency at helix termini N" (Aurora-Rose,
0.148868	0.456	0	AURR980104	Normalized positional residue frequency at helix termini N'(Aurora-Rose,
0.101602	0.541	0	AURR980105	Normalized positional residue frequency at helix termini Nc (Aurora-Rose,
0.271038	0.708	0	AURR980106	Normalized positional residue frequency at helix termini N1 (Aurora-Rose,
0.279918	0.702	0	AURR980107	Normalized positional residue frequency at helix termini N2 (Aurora-Rose,
0.028445	0.404	0	AURR980108	Normalized positional residue frequency at helix termini N3 (Aurora-Rose,
0.0136226	0.411	0	AURR980109	Normalized positional residue frequency at helix termini N4 (Aurora-Rose,
0.0623082	0.459	0	AURR980110	Normalized positional residue frequency at helix termini N5 (Aurora-Rose,
0.0993358	0.475	0	AURR980111	Normalized positional residue frequency at helix termini C5 (Aurora-Rose,
0.059045	0.433	0	AURR980112	Normalized positional residue frequency at helix termini C4 (Aurora-Rose,
0.0453191	0.349	0	AURR980113	Normalized positional residue frequency at helix termini C3 (Aurora-Rose,
0.0257913	0.474	0	AURR980114	Normalized positional residue frequency at helix termini C2 (Aurora-Rose,
0.118916	0.562	0	AURR980115	Normalized positional residue frequency at helix termini C1 (Aurora-Rose,
0.0924787	0.56	0	AURR980116	Normalized positional residue frequency at helix termini Cc (Aurora-Rose,
0.0500187	0.487	0	AURR980117	Normalized positional residue frequency at helix termini C' (Aurora-Rose,
0.0673934	0.476	0	AURR980118	Normalized positional residue frequency at helix termini C" (Aurora-Rose,
0.194922	0.67	0	AURR980119	Normalized positional residue frequency at helix termini C"' (Aurora-Rose,
0.149632	0.465	0	AURR980120	Normalized positional residue frequency at helix termini C4' (Aurora-Rose,
0.29451	0.795	0.0265424	BAEK050101	Linker index (Bae et al., 2005)
0.328032	0.806	0.0376901	BASU050101	Interactivity scale obtained from the contact matrix (Bastolla et al., 2005)
0.315755	0.812	0.0437164	BASU050102	Interactivity scale obtained by maximizing the mean of correlation
0.353587	0.85	0.0737244	BASU050103	Interactivity scale obtained by maximizing the mean of correlation
0.0356811	0.344	0	BEGF750101	Conformational parameter of inner helix (Beghin-Dirkx, 1975)
0.287282	0.717	0	BEGF750102	Conformational parameter of beta-structure (Beghin-Dirkx, 1975)
0.0608169	0.348	0	BEGF750103	Conformational parameter of beta-turn (Beghin-Dirkx, 1975)
0.252755	0.713	0	BHAR880101	Average flexibility indices (Bhaskaran-Ponnuswamy, 1988)
0.0276735	0.531	0	BIGC670101	Residue volume (Bigelow, 1967)
0.364831	0.896	0.105316	BIOV880101	Information value for accessibility; average fraction 35% (Biou et al., 1988)
0.381599	0.911	0.122624	BIOV880102	Information value for accessibility; average fraction 23% (Biou et al., 1988)
0.0186989	0.56	0	BLAM930101	Alpha helix propensity of position 44 in T4 lysozyme (Blaber et al., 1993)
0.378135	0.879	0.104535	BLAS910101	Scaled side chain hydrophobicity values (Black-Mould, 1991)
0.302821	0.72	0	BROC820101	Retention coefficient in TFA (Browne et al., 1982)
0.299365	0.616	0	BROC820102	Retention coefficient in HFBA (Browne et al., 1982)
0.2973	0.785	0.0288254	BULH740101	Transfer free energy to surface (Bull-Breese, 1974)
0.200648	0.495	0	BULH740102	Apparent partial specific volume (Bull-Breese, 1974)
0.0200614	0.63	0	BUNA790101	alpha-NH chemical shifts (Bundi-Wuthrich, 1979)
0.00748431	0.548	0	BUNA790102	alpha-CH chemical shifts (Bundi-Wuthrich, 1979)
0.00994383	0.572	0	BUNA790103	Spin-spin coupling constants 3JHalpha-NH (Bundi-Wuthrich, 1979)
0.0803776	0.409	0	BURA740101	Normalized frequency of alpha-helix (Burgess et al., 1974)
0.296903	0.768	0.0144796	BURA740102	Normalized frequency of extended structure (Burgess et al., 1974)
0.371182	0.871	0.0829695	CASG920101	Hydrophobicity scale from native protein structures (Casari-Sippl, 1992)
0.0137799	0.462	0	CEDJ970101	Composition of amino acids in extracellular proteins (percent) (Cedano et
0.00861564	0.391	0	CEDJ970102	Composition of amino acids in anchored proteins (percent) (Cedano et al.,
0.148907	0.581	0	CEDJ970103	Composition of amino acids in membrane proteins (percent) (Cedano et al.,
0.0330438	0.439	0	CEDJ970104	Composition of amino acids in intracellular proteins (percent) (Cedano et
0.0906552	0.651	0	CEDJ970105	Composition of amino acids in nuclear proteins (percent) (Cedano et al.,
0.0250623	0.574	0	CHAM810101	Steric parameter (Charton, 1981)
0.0279554	0.467	0	CHAM820101	Polarizability parameter (Charton-Charton, 1982)
0.0214321	0.587	0	CHAM820102	Free energy of solution in water, kcal/mole (Charton-Charton, 1982)
0.0586465	0.436	0	CHAM830101	The Chou-Fasman parameter of the coil conformation (Charton-Charton, 1983)
0.160925	0.594	0	CHAM830102	A parameter defined from the residuals obtained from the best correlation of
0.0475943	0.692	0	CHAM830103	The number of atoms in the side chain labelled 1+1 (Charton-Charton, 1983)
0.0151919	0.464	0	CHAM830104	The number of atoms in the side chain labelled 2+1 (Charton-Charton, 1983)
0.11003	0.663	0	CHAM830105	The number of atoms in the side chain labelled 3+1 (Charton-Charton, 1983)
0.0348651	0.62	0	CHAM830106	The number of bonds in the longest chain (Charton-Charton, 1983)
0.235173	0.74	0	CHAM830107	A parameter of charge transfer capability (Charton-Charton, 1983)
0.0112959	0.465	0	CHAM830108	A parameter of charge transfer donor capability (Charton-Charton, 1983)
0.014957	0.493	0	CHOC750101	Average volume of buried residue (Chothia, 1975)
0.00942146	0.536	0	CHOC760101	Residue accessible surface area in tripeptide (Chothia, 1976)
0.308364	0.874	0.0948165	CHOC760102	Residue accessible surface area in folded protein (Chothia, 1976)
0.316632	0.854	0.0640988	CHOC760103	Proportion of residues 95% buried (Chothia, 1976)
0.267309	0.836	0.0590598	CHOC760104	Proportion of residues 100% buried (Chothia, 1976)
0.0896803	0.404	0	CHOP780101	Normalized frequency of beta-turn (Chou-Fasman, 1978a)
0.0760238	0.45	0	CHOP780201	Normalized frequency of alpha-helix (Chou-Fasman, 1978b)
0.324608	0.791	0.032435	CHOP780202	Normalized frequency of beta-sheet (Chou-Fasman, 1978b)
0.187099	0.526	0	CHOP780203	Normalized frequency of beta-turn (Chou-Fasman, 1978b)
0.272288	0.681	0	CHOP780204	Normalized frequency of N-terminal helix (Chou-Fasman, 1978b)
0.0656712	0.57	0	CHOP780205	Normalized frequency of C-terminal helix (Chou-Fasman, 1978b)
0.0235585	0.341	0	CHOP780206	Normalized frequency of N-terminal non helical region (Chou-Fasman, 1978b)
0.0683198	0.365	0	CHOP780207	Normalized frequency of C-terminal non helical region (Chou-Fasman, 1978b)
0.233445	0.666	0	CHOP780208	Normalized frequency of N-terminal beta-sheet (Chou-Fasman, 1978b)
0.255193	0.779	0.0218942	CHOP780209	Normalized frequency of C-terminal beta-sheet (Chou-Fasman, 1978b)
0.176375	0.496	0	CHOP780210	Normalized frequency of N-terminal non beta region (Chou-Fasman, 1978b)
0.050027	0.513	0	CHOP780211	Normalized frequency of C-terminal non beta region (Chou-Fasman, 1978b)
0.0178428	0.268	0	CHOP780212	Frequency of the 1st residue in turn (Chou-Fasman, 1978b)
0.0988183	0.646	0	CHOP780213	Frequency of the 2nd residue in turn (Chou-Fasman, 1978b)
0.0760987	0.331	0	CHOP780214	Frequency of the 3rd residue in turn (Chou-Fasman, 1978b)
0.0048237	0.241	0	CHOP780215	Frequency of the 4th residue in turn (Chou-Fasman, 1978b)
0.135804	0.511	0	CHOP780216	Normalized frequency of the 2nd and 3rd residues in turn (Chou-Fasman, 1978b)
0.302604	0.792	0.0324556	CIDH920101	Normalized hydrophobicity scales for alpha-proteins (Cid et al., 1992)
0.312588	0.798	0.0360652	CIDH920102	Normalized hydrophobicity scales for beta-proteins (Cid et al., 1992)
0.315969	0.815	0.0454954	CIDH920103	Normalized hydrophobicity scales for alpha+beta-proteins (Cid et al., 1992)
0.346455	0.849	0.0704233	CIDH920104	Normalized hydrophobicity scales for alpha/beta-proteins (Cid et al., 1992)
0.328526	0.819	0.0487657	CIDH920105	Normalized average hydrophobicity scales (Cid et al., 1992)
0.194464	0.499	0	COHE430101	Partial specific volume (Cohn-Edsall, 1943)
0.370868	0.869	0.0793188	CORJ870101	NNEIG index (Cornette et al., 1987)
0.342364	0.842	0.0675439	CORJ870102	SWEIG index (Cornette et al., 1987)
0.338984	0.85	0.0620523	CORJ870103	PRIFT index (Cornette et al., 1987)
0.329241	0.836	0.05617	CORJ870104	PRILS index (Cornette et al., 1987)
0.320919	0.802	0.0320854	CORJ870105	ALTFT index (Cornette et al., 1987)
0.30321	0.795	0.0276634	CORJ870106	ALTLS index (Cornette et al., 1987)
0.332667	0.832	0.0511824	CORJ870107	TOTFT index (Cornette et al., 1987)
0.319278	0.822	0.0454646	CORJ870108	TOTLS index (Cornette et al., 1987)
0.0184878	0.22	0	COSI940101	Electron-ion interaction potential values (Cosic, 1994)
0.356045	0.859	0.0804912	COWR900101	Hydrophobicity index, 3.0 pH (Cowan-Whittaker, 1990)
0.0826508	0.412	0	CRAJ730101	Normalized frequency of middle helix (Crawford et al., 1973)
0.196892	0.678	0	CRAJ730102	Normalized frequency of beta-sheet (Crawford et al., 1973)
0.0167408	0.297	0	CRAJ730103	Normalized frequency of turn (Crawford et al., 1973)
0.00498625	0.549	0	DAWD720101	Size (Dawson, 1972)
0.023843	0.551	0	DAYM780101	Amino acid composition (Dayhoff et al., 1978a)
0.160056	0.638	0	DAYM780201	Relative mutability (Dayhoff et al., 1978b)
0.347605	0.864	0.0819926	DESM900101	Membrane preference for cytochrome b: MPH89 (Degli Esposti et al., 1990)
0.369018	0.886	0.10363	DESM900102	Average membrane preference: AMP07 (Degli Esposti et al., 1990)
0.117456	0.623	0	DIGM050101	Hydrostatic pressure asymmetry index, PAI (Di Giulio, 2005)
0.346599	0.854	0.0778894	EISD840101	Consensus normalized hydrophobicity scale (Eisenberg, 1984)
0.350777	0.851	0.0856845	EISD860101	Solvation free energy (Eisenberg-McLachlan, 1986)
0.18797	0.716	0	EISD860102	Atom-based hydrophobic moment (Eisenberg-McLachlan, 1986)
0.359321	0.871	0.0955877	EISD860103	Direction of hydrophobic moment (Eisenberg-McLachlan, 1986)
0.362003	0.884	0.120259	ENGD860101	Hydrophobicity index (Engelman et al., 1986)
0.378857	0.914	0.135304	FACTOR I	Factor I (Atchley et al., 2005)
0.0366086	0.43	0	FACTOR II	Factor II (Atchley et al., 2005)
0.0273021	0.489	0	FACTOR III	Factor III (Atchley et al., 2005)
0.0308533	0.568	0	FACTOR IV	Factor IV (Atchley et al., 2005)
0.0307248	0.305	0	FACTOR V	Factor V (Atchley et al., 2005)
0.00882549	0.537	0	FASG760101	Molecular weight (Fasman, 1976)
0.228974	0.607	0	FASG760102	Melting point (Fasman, 1976)
0.132468	0.755	0.00315712	FASG760103	Optical rotation (Fasman, 1976)
0.0104042	0.492	0	FASG760104	pK-N (Fasman, 1976)
0.191189	0.557	0	FASG760105	pK-C (Fasman, 1976)
0.348106	0.882	0.0914434	FASG890101	Hydrophobicity index (Fasman, 1989)
0.387752	0.907	0.12286	FAUJ830101	Hydrophobic parameter pi (Fauchere-Pliska, 1983)
0.178977	0.686	0	FAUJ880101	Graph shape index (Fauchere et al., 1988)
0.0249294	0.585	0	FAUJ880102	Smoothed upsilon steric parameter (Fauchere et al., 1988)
0.00869968	0.497	0	FAUJ880103	Normalized van der Waals volume (Fauchere et al., 1988)
0.110048	0.663	0	FAUJ880104	STERIMOL length of the side chain (Fauchere et al., 1988)
0.0576155	0.588	0	FAUJ880105	STERIMOL minimum width of the side chain (Fauchere et al., 1988)
0.0181519	0.47	0	FAUJ880106	STERIMOL maximum width of the side chain (Fauchere et al., 1988)
0.0679072	0.691	0	FAUJ880107	N.m.r. chemical shift of alpha-carbon (Fauchere et al., 1988)
0.132623	0.397	0	FAUJ880108	Localized electrical effect (Fauchere et al., 1988)
0.227643	0.767	0.0131221	FAUJ880109	Number of hydrogen bond donors (Fauchere et al., 1988)
0.281645	0.813	0.0654563	FAUJ880110	Number of full nonbonding orbitals (Fauchere et al., 1988)
0.190898	0.641	0	FAUJ880111	Positive charge (Fauchere et al., 1988)
0.294662	0.747	0	FAUJ880112	Negative charge (Fauchere et al., 1988)
0.0586089	0.635	0	FAUJ880113	pK-a(RCOOH) (Fauchere et al., 1988)
0.0149926	0.397	0	FINA770101	Helix-coil equilibrium constant (Finkelstein-Ptitsyn, 1977)
0.191377	0.491	0	FINA910101	Helix initiation parameter at posision i-1 (Finkelstein et al., 1991)
0.0171325	0.612	0	FINA910102	Helix initiation parameter at posision i,i+1,i+2 (Finkelstein et al., 1991)
0.0520375	0.484	0	FINA910103	Helix termination parameter at posision j-2,j-1,j (Finkelstein et al., 1991)
0.0196842	0.541	0	FINA910104	Helix termination parameter at posision j+1 (Finkelstein et al., 1991)
0.144269	0.692	0	FODM020101	Propensity of amino acids within pi-helices (Fodje-Al-Karadaghi, 2002)
0.336683	0.882	0.119467	FUKS010101	Surface composition of amino acids in intracellular proteins of thermophiles
0.36588	0.895	0.121925	FUKS010102	Surface composition of amino acids in intracellular proteins of mesophiles
0.226561	0.713	0	FUKS010103	Surface composition of amino acids in extracellular proteins of mesophiles
0.38341	0.897	0.124814	FUKS010104	Surface composition of amino acids in nuclear proteins (percent)
0.19204	0.611	0	FUKS010105	Interior composition of amino acids in intracellular proteins of thermophiles
0.195962	0.641	0	FUKS010106	Interior composition of amino acids in intracellular proteins of mesophiles
0.225457	0.698	0	FUKS010107	Interior composition of amino acids in extracellular proteins of mesophiles
0.249606	0.709	0	FUKS010108	Interior composition of amino acids in nuclear proteins (percent)
0.0459475	0.493	0	FUKS010109	Entire chain composition of amino acids in intracellular proteins of
0.013073	0.437	0	FUKS010110	Entire chain composition of amino acids in intracellular proteins of
0.00869623	0.346	0	FUKS010111	Entire chain composition of amino acids in extracellular proteins of
0.0180645	0.233	0	FUKS010112	Entire chain compositino of amino acids in nuclear proteins (percent)
0.277314	0.688	0	GARJ730101	Partition coefficient (Garel et al., 1973)
0.102345	0.523	0	GEIM800101	Alpha-helix indices (Geisow-Roberts, 1980)
0.0278374	0.352	0	GEIM800102	Alpha-helix indices for alpha-proteins (Geisow-Roberts, 1980)
0.10207	0.565	0	GEIM800103	Alpha-helix indices for beta-proteins (Geisow-Roberts, 1980)
0.168543	0.653	0	GEIM800104	Alpha-helix indices for alpha/beta-proteins (Geisow-Roberts, 1980)
0.367085	0.81	0.0455469	GEIM800105	Beta-strand indices (Geisow-Roberts, 1980)
0.317568	0.734	0	GEIM800106	Beta-strand indices for beta-proteins (Geisow-Roberts, 1980)
0.349238	0.822	0.0491873	GEIM800107	Beta-strand indices for alpha/beta-proteins (Geisow-Roberts, 1980)
0.123814	0.519	0	GEIM800108	Aperiodic indices (Geisow-Roberts, 1980)
0.0258137	0.414	0	GEIM800109	Aperiodic indices for alpha-proteins (Geisow-Roberts, 1980)
0.243997	0.658	0	GEIM800110	Aperiodic indices for beta-proteins (Geisow-Roberts, 1980)
0.127467	0.56	0	GEIM800111	Aperiodic indices for alpha/beta-proteins (Geisow-Roberts, 1980)
0.0154583	0.515	0	GEOR030101	Linker propensity from all dataset (George-Heringa, 2003)
0.0156761	0.609	0	GEOR030102	Linker propensity from 1-linker dataset (George-Heringa, 2003)
0.0167084	0.362	0	GEOR030103	Linker propensity from 2-linker dataset (George-Heringa, 2003)
0.00876661	0.456	0	GEOR030104	Linker propensity from 3-linker dataset (George-Heringa, 2003)
0.269394	0.906	0.194086	GEOR030105	Linker propensity from small dataset (linker length is less than six
0.0101285	0.391	0	GEOR030106	Linker propensity from medium dataset (linker length is between six and 14
0.092127	0.638	0	GEOR030107	Linker propensity from long dataset (linker length is greater than 14
0.0275467	0.271	0	GEOR030108	Linker propensity from helical (annotated by DSSP) dataset (George-Heringa,
0.0389661	0.634	0	GEOR030109	Linker propensity from non-helical (annotated by DSSP) dataset
0.254579	0.728	0	GOLD730101	Hydrophobicity factor (Goldsack-Chalifoux, 1973)
0.0271365	0.525	0	GOLD730102	Residue volume (Goldsack-Chalifoux, 1973)
0.154709	0.266	0	GRAR740101	Composition (Grantham, 1974)
0.402141	0.908	0.127653	GRAR740102	Polarity (Grantham, 1974)
0.0287763	0.552	0	GRAR740103	Volume (Grantham, 1974)
0.33108	0.797	0.030152	GUOD860101	Retention coefficient at pH 2 (Guo et al., 1986)
0.325053	0.868	0.0850572	GUYH850101	Partition energy (Guy, 1985)
0.337153	0.849	0.0664846	GUYH850102	Apparent partition energies calculated from Wertz-Scheraga index (Guy, 1985)
0.353432	0.903	0.125236	GUYH850104	Apparent partition energies calculated from Janin index (Guy, 1985)
0.293452	0.814	0.0403433	GUYH850105	Apparent partition energies calculated from Chothia index (Guy, 1985)
0.0267627	0.521	0	HARY940101	Mean volumes of residues buried in protein interiors (Harpaz et al., 1994)
0.327256	0.883	0.15656	HOPA770101	Hydration number (Hopfinger, 1971), Cited by Charton-Charton (1982)
0.405399	0.9	0.122686	HOPT810101	Hydrophilicity value (Hopp-Woods, 1981)
0.0144294	0.68	0	HUTJ700101	Heat capacity (Hutchens, 1970)
0.0124071	0.493	0	HUTJ700102	Absolute entropy (Hutchens, 1970)
0.067523	0.588	0	HUTJ700103	Entropy of formation (Hutchens, 1970)
0.0740177	0.475	0	ISOY800101	Normalized relative frequency of alpha-helix (Isogai et al., 1980)
0.347613	0.857	0.0946622	ISOY800102	Normalized relative frequency of extended structure (Isogai et al., 1980)
0.147291	0.539	0	ISOY800103	Normalized relative frequency of bend (Isogai et al., 1980)
0.0728451	0.632	0	ISOY800104	Normalized relative frequency of bend R (Isogai et al., 1980)
0.0524627	0.31	0	ISOY800105	Normalized relative frequency of bend S (Isogai et al., 1980)
0.0800833	0.621	0	ISOY800106	Normalized relative frequency of helix end (Isogai et al., 1980)
0.163161	0.745	0	ISOY800107	Normalized relative frequency of double bend (Isogai et al., 1980)
0.0277362	0.351	0	ISOY800108	Normalized relative frequency of coil (Isogai et al., 1980)
0.306312	0.82	0.063924	JACR890101	Weights from the IFH scale (Jacobs-White, 1989)
0.340753	0.892	0.121554	JANJ780101	Average accessible surface area (Janin et al., 1978)
0.343186	0.891	0.100658	JANJ780102	Percentage of buried residues (Janin et al., 1978)
0.350007	0.903	0.129113	JANJ780103	Percentage of exposed residues (Janin et al., 1978)
0.305517	0.842	0.0561597	JANJ790101	Ratio of buried and accessible molar fractions (Janin, 1979)
0.354756	0.902	0.123848	JANJ790102	Transfer free energy (Janin, 1979)
0.210239	0.685	0	JOND750101	Hydrophobicity (Jones, 1975)
0.0387367	0.306	0	JOND750102	pK (-COOH) (Jones, 1975)
0.00958047	0.414	0	JOND920101	Relative frequency of occurrence (Jones et al., 1992)
0.0447676	0.507	0	JOND920102	Relative mutability (Jones et al., 1992)
0.00890572	0.374	0	JUKT750101	Amino acid distribution (Jukes et al., 1975)
0.0103533	0.462	0	JUNJ780101	Sequence frequency (Jungck, 1978)
0.344038	0.863	0.0790309	JURD980101	Modified Kyte-Doolittle hydrophobicity scale (Juretic et al., 1998)
0.113778	0.541	0	KANM800101	Average relative probability of helix (Kanehisa-Tsong, 1980)
0.321917	0.807	0.0410734	KANM800102	Average relative probability of beta-sheet (Kanehisa-Tsong, 1980)
0.0171493	0.387	0	KANM800103	Average relative probability of inner helix (Kanehisa-Tsong, 1980)
0.322373	0.809	0.0420709	KANM800104	Average relative probability of inner beta-sheet (Kanehisa-Tsong, 1980)
0.239218	0.712	0	KARP850101	Flexibility parameter for no rigid neighbors (Karplus-Schulz, 1985)
0.275788	0.778	0.0165363	KARP850102	Flexibility parameter for one rigid neighbor (Karplus-Schulz, 1985)
0.228808	0.704	0	KARP850103	Flexibility parameter for two rigid neighbors (Karplus-Schulz, 1985)
0.0466641	0.683	0	KHAG800101	The Kerr-constant increments (Khanarian-Moore, 1980)
0.36458	0.92	0.146441	KIDA850101	Hydrophobicity-related index (Kidera et al., 1985)
0.0773791	0.627	0	KIMC930101	Thermodynamic beta sheet propensity (Kim-Berg, 1993)
0.0737567	0.198	0	KLEP840101	Net charge (Klein et al., 1984)
0.0252097	0.367	0	KOEP990101	Alpha-helix propensity derived from designed sequences (Koehl-Levitt, 1999)
0.269312	0.689	0	KOEP990102	Beta-sheet propensity derived from designed sequences (Koehl-Levitt, 1999)
0.26403	0.774	0.0180789	KRIW710101	Side chain interaction parameter (Krigbaum-Rubin, 1971)
0.335064	0.849	0.0661864	KRIW790101	Side chain interaction parameter (Krigbaum-Komoriya, 1979)
0.356604	0.87	0.0790411	KRIW790102	Fraction of site occupied by water (Krigbaum-Komoriya, 1979)
0.0428908	0.546	0	KRIW790103	Side chain volume (Krigbaum-Komoriya, 1979)
0.330351	0.87	0.0999481	KUHL950101	Hydrophilicity scale (Kuhn et al., 1995)
0.00777231	0.496	0	KUMS000101	Distribution of amino acid residues in the 18 non-redundant families of
0.00519763	0.441	0	KUMS000102	Distribution of amino acid residues in the 18 non-redundant families of
0.0201084	0.375	0	KUMS000103	Distribution of amino acid residues in the alpha-helices in thermophilic
0.00886153	0.295	0	KUMS000104	Distribution of amino acid residues in the alpha-helices in mesophilic
0.342025	0.862	0.0794525	KYTJ820101	Hydropathy index (Kyte-Doolittle, 1982)
0.239837	0.783	0.0457011	LAWE840101	Transfer free energy, CHP/water (Lawson et al., 1984)
0.395242	0.909	0.136054	LEVM760101	Hydrophobic parameter (Levitt, 1976)
0.0431814	0.576	0	LEVM760102	Distance between C-alpha and centroid of side chain (Levitt, 1976)
0.0109681	0.527	0	LEVM760103	Side chain angle theta(AAR) (Levitt, 1976)
0.0071212	0.587	0	LEVM760104	Side chain torsion angle phi(AAAR) (Levitt, 1976)
0.0399817	0.607	0	LEVM760105	Radius of gyration of side chain (Levitt, 1976)
0.129771	0.569	0	LEVM760106	van der Waals parameter R0 (Levitt, 1976)
0.14021	0.578	0	LEVM760107	van der Waals parameter epsilon (Levitt, 1976)
0.0977978	0.486	0	LEVM780101	Normalized frequency of alpha-helix, with weights (Levitt, 1978)
0.289447	0.73	0	LEVM780102	Normalized frequency of beta-sheet, with weights (Levitt, 1978)
0.132041	0.543	0	LEVM780103	Normalized frequency of reverse turn, with weights (Levitt, 1978)
0.106177	0.493	0	LEVM780104	Normalized frequency of alpha-helix, unweighted (Levitt, 1978)
0.330302	0.789	0.0309028	LEVM780105	Normalized frequency of beta-sheet, unweighted (Levitt, 1978)
0.139206	0.536	0	LEVM780106	Normalized frequency of reverse turn, unweighted (Levitt, 1978)
0.0223217	0.292	0	LEWP710101	Frequency of occurrence in beta-bends (Lewis et al., 1971)
0.295872	0.754	0.00251953	LIFS790101	Conformational preference for all beta-strands (Lifson-Sander, 1979)
0.227585	0.73	0	LIFS790102	Conformational preference for parallel beta-strands (Lifson-Sander, 1979)
0.305525	0.731	0	LIFS790103	Conformational preference for antiparallel beta-strands (Lifson-Sander, 1979)
0.298141	0.8	0.0281878	MANP780101	Average surrounding hydrophobicity (Manavalan-Ponnuswamy, 1978)
0.384914	0.916	0.149516	MATHEW_2008	MD derived (improved) Woese scale (Mathew, 2008)
0.0815146	0.463	0	MAXF760101	Normalized frequency of alpha-helix (Maxfield-Scheraga, 1976)
0.34672	0.861	0.105563	MAXF760102	Normalized frequency of extended structure (Maxfield-Scheraga, 1976)
0.0565037	0.72	0	MAXF760103	Normalized frequency of zeta R (Maxfield-Scheraga, 1976)
0.0240025	0.413	0	MAXF760104	Normalized frequency of left-handed alpha-helix (Maxfield-Scheraga, 1976)
0.0370143	0.618	0	MAXF760105	Normalized frequency of zeta L (Maxfield-Scheraga, 1976)
0.0753914	0.666	0	MAXF760106	Normalized frequency of alpha region (Maxfield-Scheraga, 1976)
0.042863	0.496	0	MCMT640101	Refractivity (McMeekin et al., 1964), Cited by Jones (1975)
0.384584	0.819	0.0640268	MEEJ800101	Retention coefficient in HPLC, pH7.4 (Meek, 1980)
0.354604	0.825	0.0663921	MEEJ800102	Retention coefficient in HPLC, pH2.1 (Meek, 1980)
0.326111	0.826	0.0490845	MEEJ810101	Retention coefficient in NaClO4 (Meek-Rossetti, 1981)
0.330069	0.82	0.0428217	MEEJ810102	Retention coefficient in NaH2PO4 (Meek-Rossetti, 1981)
0.320143	0.819	0.0473157	MEIH800101	Average reduced distance for C-alpha (Meirovitch et al., 1980)
0.359994	0.892	0.10037	MEIH800102	Average reduced distance for side chain (Meirovitch et al., 1980)
0.372515	0.907	0.113224	MEIH800103	Average side chain orientation angle (Meirovitch et al., 1980)
0.315837	0.832	0.0697035	MHPseq	MHP scale (Efremov et al., 2007)
0.0575262	0.6	0	MITS020101	Amphiphilicity index (Mitaku et al., 2002)
0.337468	0.848	0.0657339	MIYS850101	Effective partition energy (Miyazawa-Jernigan, 1985)
0.33286	0.837	0.058741	MIYS990101	Relative partition energies derived by the Bethe approximation
0.335274	0.838	0.0596151	MIYS990102	Optimized relative partition energies - method A (Miyazawa-Jernigan, 1999)
0.360725	0.866	0.0798947	MIYS990103	Optimized relative partition energies - method B (Miyazawa-Jernigan, 1999)
0.365846	0.869	0.0799564	MIYS990104	Optimized relative partition energies - method C (Miyazawa-Jernigan, 1999)
0.381769	0.892	0.0973668	MIYS990105	Optimized relative partition energies - method D (Miyazawa-Jernigan, 1999)
0.363534	0.855	0.0773032	MOELBERT_2004	Accessible surface areas of amino acids (Moelbert, 2004)
0.365472	0.83	0.0580725	MONM990101	Turn propensity scale for transmembrane helices (Monne et al., 1999)
0.227181	0.528	0	MONM990201	Averaged turn propensities in a transmembrane helix (Monne et al., 1999)
0.0570468	0.561	0	MUNV940101	Free energy in alpha-helical conformation (Munoz-Serrano, 1994)
0.0551709	0.5	0	MUNV940102	Free energy in alpha-helical region (Munoz-Serrano, 1994)
0.257978	0.75	0	MUNV940103	Free energy in beta-strand conformation (Munoz-Serrano, 1994)
0.074321	0.632	0	MUNV940104	Free energy in beta-strand region (Munoz-Serrano, 1994)
0.0626872	0.603	0	MUNV940105	Free energy in beta-strand region (Munoz-Serrano, 1994)
0.31349	0.819	0.0473465	NADH010101	Hydropathy scale based on self-information values in the two-state model (5%
0.38344	0.903	0.111394	NADH010102	Hydropathy scale based on self-information values in the two-state model (9%
0.370415	0.888	0.092842	NADH010103	Hydropathy scale based on self-information values in the two-state model (16%
0.359057	0.873	0.0808819	NADH010104	Hydropathy scale based on self-information values in the two-state model (20%
0.287892	0.801	0.0328361	NADH010105	Hydropathy scale based on self-information values in the two-state model (25%
0.236861	0.744	0	NADH010106	Hydropathy scale based on self-information values in the two-state model (36%
0.0273525	0.531	0	NADH010107	Hydropathy scale based on self-information values in the two-state model (50%
0.110805	0.494	0	NAGK730101	Normalized frequency of alpha-helix (Nagano, 1973)
0.307187	0.802	0.0417316	NAGK730102	Normalized frequency of bata-structure (Nagano, 1973)
0.0228638	0.402	0	NAGK730103	Normalized frequency of coil (Nagano, 1973)
0.00732901	0.406	0	NAKH900101	AA composition of total proteins (Nakashima et al., 1990)
0.0622168	0.669	0	NAKH900102	SD of AA composition of total proteins (Nakashima et al., 1990)
0.254413	0.672	0	NAKH900103	AA composition of mt-proteins (Nakashima et al., 1990)
0.319104	0.843	0.0818486	NAKH900104	Normalized composition of mt-proteins (Nakashima et al., 1990)
0.252597	0.682	0	NAKH900105	AA composition of mt-proteins from animal (Nakashima et al., 1990)
0.321506	0.836	0.0772209	NAKH900106	Normalized composition from animal (Nakashima et al., 1990)
0.24014	0.64	0	NAKH900107	AA composition of mt-proteins from fungi and plant (Nakashima et al., 1990)
0.2553	0.83	0.0839465	NAKH900108	Normalized composition from fungi and plant (Nakashima et al., 1990)
0.143305	0.617	0	NAKH900109	AA composition of membrane proteins (Nakashima et al., 1990)
0.354602	0.842	0.0596048	NAKH900110	Normalized composition of membrane proteins (Nakashima et al., 1990)
0.27929	0.751	0.000894689	NAKH900111	Transmembrane regions of non-mt-proteins (Nakashima et al., 1990)
0.260844	0.689	0	NAKH900112	Transmembrane regions of mt-proteins (Nakashima et al., 1990)
0.0592629	0.655	0	NAKH900113	Ratio of average and computed composition (Nakashima et al., 1990)
0.089753	0.616	0	NAKH920101	AA composition of CYT of single-spanning proteins (Nakashima-Nishikawa, 1992)
0.116096	0.687	0	NAKH920102	AA composition of CYT2 of single-spanning proteins (Nakashima-Nishikawa,
0.0164657	0.255	0	NAKH920103	AA composition of EXT of single-spanning proteins (Nakashima-Nishikawa, 1992)
0.00976848	0.199	0	NAKH920104	AA composition of EXT2 of single-spanning proteins (Nakashima-Nishikawa,
0.271783	0.738	0	NAKH920105	AA composition of MEM of single-spanning proteins (Nakashima-Nishikawa, 1992)
0.146257	0.606	0	NAKH920106	AA composition of CYT of multi-spanning proteins (Nakashima-Nishikawa, 1992)
0.00925661	0.388	0	NAKH920107	AA composition of EXT of multi-spanning proteins (Nakashima-Nishikawa, 1992)
0.299688	0.762	0.0064068	NAKH920108	AA composition of MEM of multi-spanning proteins (Nakashima-Nishikawa, 1992)
0.341663	0.852	0.0619495	NISK800101	8 A contact number (Nishikawa-Ooi, 1980)
0.353146	0.85	0.0656825	NISK860101	14 A contact number (Nishikawa-Ooi, 1986)
0.315849	0.759	0.00586176	NOZY710101	Transfer energy, organic solvent/water (Nozaki-Tanford, 1971)
0.294724	0.83	0.0483441	OLSK800101	Average internal preferences (Olsen, 1980)
0.0248651	0.524	0	ONEK900101	Delta G values for the peptides extrapolated to 0 M urea (O'Neil-DeGrado,
0.0186196	0.565	0	ONEK900102	Helix formation parameters (delta delta G) (O'Neil-DeGrado, 1990)
0.352873	0.901	0.12864	OOBM770101	Average non-bonded energy per atom (Oobatake-Ooi, 1977)
0.0964902	0.666	0	OOBM770102	Short and medium range non-bonded energy per atom (Oobatake-Ooi, 1977)
0.398735	0.886	0.0932739	OOBM770103	Long range non-bonded energy per atom (Oobatake-Ooi, 1977)
0.125062	0.565	0	OOBM770104	Average non-bonded energy per residue (Oobatake-Ooi, 1977)
0.0161486	0.534	0	OOBM770105	Short and medium range non-bonded energy per residue (Oobatake-Ooi, 1977)
0.25042	0.652	0	OOBM850101	Optimized beta-structure-coil equilibrium constant (Oobatake et al., 1985)
0.300406	0.611	0	OOBM850102	Optimized propensity to form reverse turn (Oobatake et al., 1985)
0.142	0.643	0	OOBM850103	Optimized transfer energy parameter (Oobatake et al., 1985)
0.203659	0.601	0	OOBM850104	Optimized average non-bonded energy per atom (Oobatake et al., 1985)
0.177347	0.691	0	OOBM850105	Optimized side chain interaction parameter (Oobatake et al., 1985)
0.0917443	0.459	0	PALJ810101	Normalized frequency of alpha-helix from LG (Palau et al., 1981)
0.0895961	0.465	0	PALJ810102	Normalized frequency of alpha-helix from CF (Palau et al., 1981)
0.337269	0.8	0.0401273	PALJ810103	Normalized frequency of beta-sheet from LG (Palau et al., 1981)
0.296582	0.78	0.0216062	PALJ810104	Normalized frequency of beta-sheet from CF (Palau et al., 1981)
0.0616622	0.405	0	PALJ810105	Normalized frequency of turn from LG (Palau et al., 1981)
0.0577723	0.337	0	PALJ810106	Normalized frequency of turn from CF (Palau et al., 1981)
0.0271778	0.235	0	PALJ810107	Normalized frequency of alpha-helix in all-alpha class (Palau et al., 1981)
0.0988486	0.398	0	PALJ810108	Normalized frequency of alpha-helix in alpha+beta class (Palau et al., 1981)
0.144175	0.555	0	PALJ810109	Normalized frequency of alpha-helix in alpha/beta class (Palau et al., 1981)
0.227058	0.689	0	PALJ810110	Normalized frequency of beta-sheet in all-beta class (Palau et al., 1981)
0.189032	0.705	0	PALJ810111	Normalized frequency of beta-sheet in alpha+beta class (Palau et al., 1981)
0.344436	0.791	0.026347	PALJ810112	Normalized frequency of beta-sheet in alpha/beta class (Palau et al., 1981)
0.0702386	0.235	0	PALJ810113	Normalized frequency of turn in all-alpha class (Palau et al., 1981)
0.0873495	0.651	0	PALJ810114	Normalized frequency of turn in all-beta class (Palau et al., 1981)
0.0563809	0.523	0	PALJ810115	Normalized frequency of turn in alpha+beta class (Palau et al., 1981)
0.0250073	0.225	0	PALJ810116	Normalized frequency of turn in alpha/beta class (Palau et al., 1981)
0.342603	0.81	0.0435312	PARJ860101	HPLC parameter (Parker et al., 1986)
0.328793	0.782	0.0180583	PARS000101	p-Values of mesophilic proteins based on the distributions of B values
0.368151	0.863	0.108144	PARS000102	p-Values of thermophilic proteins based on the distributions of B values
0.313403	0.799	0.036312	PLIV810101	Partition coefficient (Pliska et al., 1981)
0.0143092	0.521	0	PONJ960101	Average volumes of residues (Pontius et al., 1996)
0.314586	0.835	0.0533625	PONP800101	Surrounding hydrophobicity in folded form (Ponnuswamy et al., 1980)
0.337289	0.862	0.0734365	PONP800102	Average gain in surrounding hydrophobicity (Ponnuswamy et al., 1980)
0.365118	0.888	0.0966881	PONP800103	Average gain ratio in surrounding hydrophobicity (Ponnuswamy et al., 1980)
0.225048	0.733	0	PONP800104	Surrounding hydrophobicity in alpha-helix (Ponnuswamy et al., 1980)
0.25486	0.812	0.0439323	PONP800105	Surrounding hydrophobicity in beta-sheet (Ponnuswamy et al., 1980)
0.231082	0.773	0.0141813	PONP800106	Surrounding hydrophobicity in turn (Ponnuswamy et al., 1980)
0.278177	0.742	0	PONP800107	Accessibility reduction ratio (Ponnuswamy et al., 1980)
0.369296	0.881	0.089726	PONP800108	Average number of surrounding residues (Ponnuswamy et al., 1980)
0.340656	0.827	0.0455057	PONP930101	Hydrophobicity scales (Ponnuswamy, 1993)
0.187467	0.496	0	PRAM820101	Intercept in regression analysis (Prabhakaran-Ponnuswamy, 1982)
0.00879908	0.629	0	PRAM820102	Slope in regression analysis x 1.0E1 (Prabhakaran-Ponnuswamy, 1982)
0.0173798	0.505	0	PRAM820103	Correlation coefficient in regression analysis (Prabhakaran-Ponnuswamy, 1982)
0.362305	0.884	0.120259	PRAM900101	Hydrophobicity (Prabhakaran, 1990)
0.0977978	0.486	0	PRAM900102	Relative frequency in alpha-helix (Prabhakaran, 1990)
0.289447	0.73	0	PRAM900103	Relative frequency in beta-sheet (Prabhakaran, 1990)
0.133191	0.547	0	PRAM900104	Relative frequency in reverse-turn (Prabhakaran, 1990)
0.0533847	0.524	0	PTIO830101	Helix-coil equilibrium constant (Ptitsyn-Finkelstein, 1983)
0.254435	0.774	0.0221307	PTIO830102	Beta-coil equilibrium constant (Ptitsyn-Finkelstein, 1983)
0.360585	0.86	0.0782596	PUNT030101	Knowledge-based membrane-propensity scale from 1D_Helix in MPtopo databases
0.358151	0.827	0.057147	PUNT030102	Knowledge-based membrane-propensity scale from 3D_Helix in MPtopo databases
0.0791456	0.556	0	QIAN880101	Weights for alpha-helix at the window position of -6 (Qian-Sejnowski, 1988)
0.141365	0.448	0	QIAN880102	Weights for alpha-helix at the window position of -5 (Qian-Sejnowski, 1988)
0.0291152	0.456	0	QIAN880103	Weights for alpha-helix at the window position of -4 (Qian-Sejnowski, 1988)
0.0221037	0.197	0	QIAN880104	Weights for alpha-helix at the window position of -3 (Qian-Sejnowski, 1988)
0.0229492	0.308	0	QIAN880105	Weights for alpha-helix at the window position of -2 (Qian-Sejnowski, 1988)
0.0210574	0.341	0	QIAN880106	Weights for alpha-helix at the window position of -1 (Qian-Sejnowski, 1988)
0.0176425	0.369	0	QIAN880107	Weights for alpha-helix at the window position of 0 (Qian-Sejnowski, 1988)
0.0234825	0.502	0	QIAN880108	Weights for alpha-helix at the window position of 1 (Qian-Sejnowski, 1988)
0.0245145	0.513	0	QIAN880109	Weights for alpha-helix at the window position of 2 (Qian-Sejnowski, 1988)
0.0204405	0.402	0	QIAN880110	Weights for alpha-helix at the window position of 3 (Qian-Sejnowski, 1988)
0.0957636	0.482	0	QIAN880111	Weights for alpha-helix at the window position of 4 (Qian-Sejnowski, 1988)
0.0806827	0.428	0	QIAN880112	Weights for alpha-helix at the window position of 5 (Qian-Sejnowski, 1988)
0.0297237	0.472	0	QIAN880113	Weights for alpha-helix at the window position of 6 (Qian-Sejnowski, 1988)
0.106389	0.477	0	QIAN880114	Weights for beta-sheet at the window position of -6 (Qian-Sejnowski, 1988)
0.100626	0.585	0	QIAN880115	Weights for beta-sheet at the window position of -5 (Qian-Sejnowski, 1988)
0.0881408	0.474	0	QIAN880116	Weights for beta-sheet at the window position of -4 (Qian-Sejnowski, 1988)
0.0233251	0.185	0	QIAN880117	Weights for beta-sheet at the window position of -3 (Qian-Sejnowski, 1988)
0.325882	0.775	0.0136363	QIAN880118	Weights for beta-sheet at the window position of -2 (Qian-Sejnowski, 1988)
0.292809	0.707	0	QIAN880119	Weights for beta-sheet at the window position of -1 (Qian-Sejnowski, 1988)
0.27905	0.738	0	QIAN880120	Weights for beta-sheet at the window position of 0 (Qian-Sejnowski, 1988)
0.26678	0.758	0.00563551	QIAN880121	Weights for beta-sheet at the window position of 1 (Qian-Sejnowski, 1988)
0.305937	0.834	0.0432227	QIAN880122	Weights for beta-sheet at the window position of 2 (Qian-Sejnowski, 1988)
0.166386	0.58	0	QIAN880123	Weights for beta-sheet at the window position of 3 (Qian-Sejnowski, 1988)
0.0267027	0.246	0	QIAN880124	Weights for beta-sheet at the window position of 4 (Qian-Sejnowski, 1988)
0.00900514	0.469	0	QIAN880125	Weights for beta-sheet at the window position of 5 (Qian-Sejnowski, 1988)
0.0227294	0.472	0	QIAN880126	Weights for beta-sheet at the window position of 6 (Qian-Sejnowski, 1988)
0.206058	0.746	0	QIAN880127	Weights for coil at the window position of -6 (Qian-Sejnowski, 1988)
0.179381	0.781	0.0260282	QIAN880128	Weights for coil at the window position of -5 (Qian-Sejnowski, 1988)
0.0419497	0.595	0	QIAN880129	Weights for coil at the window position of -4 (Qian-Sejnowski, 1988)
0.00981557	0.354	0	QIAN880130	Weights for coil at the window position of -3 (Qian-Sejnowski, 1988)
0.197393	0.612	0	QIAN880131	Weights for coil at the window position of -2 (Qian-Sejnowski, 1988)
0.139505	0.507	0	QIAN880132	Weights for coil at the window position of -1 (Qian-Sejnowski, 1988)
0.134728	0.548	0	QIAN880133	Weights for coil at the window position of 0 (Qian-Sejnowski, 1988)
0.156931	0.612	0	QIAN880134	Weights for coil at the window position of 1 (Qian-Sejnowski, 1988)
0.151193	0.611	0	QIAN880135	Weights for coil at the window position of 2 (Qian-Sejnowski, 1988)
0.0898495	0.512	0	QIAN880136	Weights for coil at the window position of 3 (Qian-Sejnowski, 1988)
0.191659	0.528	0	QIAN880137	Weights for coil at the window position of 4 (Qian-Sejnowski, 1988)
0.107678	0.291	0	QIAN880138	Weights for coil at the window position of 5 (Qian-Sejnowski, 1988)
0.0164428	0.358	0	QIAN880139	Weights for coil at the window position of 6 (Qian-Sejnowski, 1988)
0.264738	0.747	0	RACS770101	Average reduced distance for C-alpha (Rackovsky-Scheraga, 1977)
0.329531	0.847	0.0649935	RACS770102	Average reduced distance for side chain (Rackovsky-Scheraga, 1977)
0.386479	0.905	0.122531	RACS770103	Side chain orientational preference (Rackovsky-Scheraga, 1977)
0.169415	0.68	0	RACS820101	Average relative fractional occurrence in A0(i) (Rackovsky-Scheraga, 1982)
0.126579	0.563	0	RACS820102	Average relative fractional occurrence in AR(i) (Rackovsky-Scheraga, 1982)
0.166161	0.826	0.119642	RACS820103	Average relative fractional occurrence in AL(i) (Rackovsky-Scheraga, 1982)
0.0311717	0.369	0	RACS820104	Average relative fractional occurrence in EL(i) (Rackovsky-Scheraga, 1982)
0.179624	0.74	0	RACS820105	Average relative fractional occurrence in E0(i) (Rackovsky-Scheraga, 1982)
0.0147488	0.326	0	RACS820106	Average relative fractional occurrence in ER(i) (Rackovsky-Scheraga, 1982)
0.0186137	0.305	0	RACS820107	Average relative fractional occurrence in A0(i-1) (Rackovsky-Scheraga, 1982)
0.0669104	0.511	0	RACS820108	Average relative fractional occurrence in AR(i-1) (Rackovsky-Scheraga, 1982)
0.0190356	0.306	0	RACS820109	Average relative fractional occurrence in AL(i-1) (Rackovsky-Scheraga, 1982)
0.0206625	0.562	0	RACS820110	Average relative fractional occurrence in EL(i-1) (Rackovsky-Scheraga, 1982)
0.264478	0.713	0	RACS820111	Average relative fractional occurrence in E0(i-1) (Rackovsky-Scheraga, 1982)
0.0163861	0.375	0	RACS820112	Average relative fractional occurrence in ER(i-1) (Rackovsky-Scheraga, 1982)
0.00818752	0.254	0	RACS820113	Value of theta(i) (Rackovsky-Scheraga, 1982)
0.0305501	0.545	0	RACS820114	Value of theta(i-1) (Rackovsky-Scheraga, 1982)
0.326475	0.834	0.0647364	RADA880101	Transfer free energy from chx to wat (Radzicka-Wolfenden, 1988)
0.304963	0.803	0.0442614	RADA880102	Transfer free energy from oct to wat (Radzicka-Wolfenden, 1988)
0.0070176	0.601	0	RADA880103	Transfer free energy from vap to chx (Radzicka-Wolfenden, 1988)
0.271068	0.792	0.0293396	RADA880104	Transfer free energy from chx to oct (Radzicka-Wolfenden, 1988)
0.178069	0.744	0	RADA880105	Transfer free energy from vap to oct (Radzicka-Wolfenden, 1988)
0.0104228	0.611	0	RADA880106	Accessible surface area (Radzicka-Wolfenden, 1988)
0.289983	0.836	0.07755	RADA880107	Energy transfer from out to in(95%buried) (Radzicka-Wolfenden, 1988)
0.357044	0.889	0.10257	RADA880108	Mean polarity (Radzicka-Wolfenden, 1988)
0.00727909	0.306	0	RICJ880101	Relative preference value at N" (Richardson-Richardson, 1988)
0.00727909	0.306	0	RICJ880102	Relative preference value at N' (Richardson-Richardson, 1988)
0.0449698	0.348	0	RICJ880103	Relative preference value at N-cap (Richardson-Richardson, 1988)
0.0476635	0.487	0	RICJ880104	Relative preference value at N1 (Richardson-Richardson, 1988)
0.27021	0.781	0.0330829	RICJ880105	Relative preference value at N2 (Richardson-Richardson, 1988)
0.260428	0.772	0.0322602	RICJ880106	Relative preference value at N3 (Richardson-Richardson, 1988)
0.204705	0.597	0	RICJ880107	Relative preference value at N4 (Richardson-Richardson, 1988)
0.0569836	0.471	0	RICJ880108	Relative preference value at N5 (Richardson-Richardson, 1988)
0.0441051	0.27	0	RICJ880109	Relative preference value at Mid (Richardson-Richardson, 1988)
0.0133863	0.315	0	RICJ880110	Relative preference value at C5 (Richardson-Richardson, 1988)
0.199876	0.66	0	RICJ880111	Relative preference value at C4 (Richardson-Richardson, 1988)
0.0199554	0.608	0	RICJ880112	Relative preference value at C3 (Richardson-Richardson, 1988)
0.266073	0.731	0	RICJ880113	Relative preference value at C2 (Richardson-Richardson, 1988)
0.0831428	0.592	0	RICJ880114	Relative preference value at C1 (Richardson-Richardson, 1988)
0.0154673	0.423	0	RICJ880115	Relative preference value at C-cap (Richardson-Richardson, 1988)
0.197562	0.71	0	RICJ880116	Relative preference value at C' (Richardson-Richardson, 1988)
0.0264625	0.542	0	RICJ880117	Relative preference value at C" (Richardson-Richardson, 1988)
0.0752544	0.432	0	ROBB760101	Information measure for alpha-helix (Robson-Suzuki, 1976)
0.220676	0.583	0	ROBB760102	Information measure for N-terminal helix (Robson-Suzuki, 1976)
0.0259225	0.489	0	ROBB760103	Information measure for middle helix (Robson-Suzuki, 1976)
0.0333002	0.59	0	ROBB760104	Information measure for C-terminal helix (Robson-Suzuki, 1976)
0.309049	0.802	0.0437781	ROBB760105	Information measure for extended (Robson-Suzuki, 1976)
0.293589	0.774	0.0189222	ROBB760106	Information measure for pleated-sheet (Robson-Suzuki, 1976)
0.0141631	0.487	0	ROBB760107	Information measure for extended without H-bond (Robson-Suzuki, 1976)
0.0359306	0.258	0	ROBB760108	Information measure for turn (Robson-Suzuki, 1976)
0.0272212	0.535	0	ROBB760109	Information measure for N-terminal turn (Robson-Suzuki, 1976)
0.0564316	0.312	0	ROBB760110	Information measure for middle turn (Robson-Suzuki, 1976)
0.0263924	0.254	0	ROBB760111	Information measure for C-terminal turn (Robson-Suzuki, 1976)
0.0186957	0.492	0	ROBB760112	Information measure for coil (Robson-Suzuki, 1976)
0.0356053	0.289	0	ROBB760113	Information measure for loop (Robson-Suzuki, 1976)
0.30216	0.819	0.0501026	ROBB790101	Hydration free energy (Robson-Osguthorpe, 1979)
0.170108	0.613	0	ROSG850101	Mean area buried on transfer (Rose et al., 1985)
0.367533	0.892	0.096719	ROSG850102	Mean fractional area loss (Rose et al., 1985)
0.333971	0.864	0.100503	ROSM880101	Side chain hydropathy, uncorrected for solvation (Roseman, 1988)
0.365162	0.894	0.120948	ROSM880102	Side chain hydropathy, corrected for solvation (Roseman, 1988)
0.12401	0.54	0	ROSM880103	Loss of Side chain hydropathy by helix formation (Roseman, 1988)
0.220478	0.679	0	SIMZ760101	Transfer free energy (Simon, 1976), Cited by Charton-Charton (1982)
0.123104	0.562	0	SNEP660101	Principal component I (Sneath, 1966)
0.188045	0.779	0.0603144	SNEP660102	Principal component II (Sneath, 1966)
0.190065	0.55	0	SNEP660103	Principal component III (Sneath, 1966)
0.0805401	0.489	0	SNEP660104	Principal component IV (Sneath, 1966)
0.0893886	0.418	0	SUEM840101	Zimm-Bragg parameter s at 20 C (Sueki et al., 1984)
0.0626254	0.487	0	SUEM840102	Zimm-Bragg parameter sigma x 1.0E4 (Sueki et al., 1984)
0.18009	0.702	0	SUYM030101	Linker propensity index (Suyama-Ohara, 2003)
0.344055	0.843	0.0681198	SWER830101	Optimal matching hydrophobicity (Sweet-Eisenberg, 1983)
0.258639	0.664	0	TAKK010101	Side-chain contribution to protein stability (kJ/mol) (Takano-Yutani, 2001)
0.0978752	0.462	0	TANS770101	Normalized frequency of alpha-helix (Tanaka-Scheraga, 1977)
0.012945	0.62	0	TANS770102	Normalized frequency of isolated helix (Tanaka-Scheraga, 1977)
0.347408	0.848	0.0917313	TANS770103	Normalized frequency of extended structure (Tanaka-Scheraga, 1977)
0.0723179	0.662	0	TANS770104	Normalized frequency of chain reversal R (Tanaka-Scheraga, 1977)
0.0127027	0.398	0	TANS770105	Normalized frequency of chain reversal S (Tanaka-Scheraga, 1977)
0.153155	0.583	0	TANS770106	Normalized frequency of chain reversal D (Tanaka-Scheraga, 1977)
0.0810421	0.433	0	TANS770107	Normalized frequency of left-handed helix (Tanaka-Scheraga, 1977)
0.00830691	0.427	0	TANS770108	Normalized frequency of zeta R (Tanaka-Scheraga, 1977)
0.037056	0.439	0	TANS770109	Normalized frequency of coil (Tanaka-Scheraga, 1977)
0.0910743	0.451	0	TANS770110	Normalized frequency of chain reversal (Tanaka-Scheraga, 1977)
0.029987	0.488	0	TSAJ990101	Volumes including the crystallographic waters using the ProtOr (Tsai et al.,
0.0244371	0.486	0	TSAJ990102	Volumes not including the crystallographic waters using the ProtOr (Tsai et
0.0847552	0.379	0	VASM830101	Relative population of conformational state A (Vasquez et al., 1983)
0.0236854	0.623	0	VASM830102	Relative population of conformational state C (Vasquez et al., 1983)
0.0922806	0.668	0	VASM830103	Relative population of conformational state E (Vasquez et al., 1983)
0.0185679	0.22	0	VELV850101	Electron-ion interaction potential (Veljkovic et al., 1985)
0.295052	0.761	0.00739404	VENT840101	Bitterness (Venanzi, 1984)
0.322316	0.795	0.0323219	VHEG790101	Transfer free energy to lipophilic phase (von Heijne-Blomberg, 1979)
0.366012	0.865	0.0837614	VINM940101	Normalized flexibility parameters (B-values), average (Vihinen et al., 1994)
0.30435	0.786	0.0234779	VINM940102	Normalized flexibility parameters (B-values) for each residue surrounded by
0.281184	0.793	0.0276737	VINM940103	Normalized flexibility parameters (B-values) for each residue surrounded by
0.284511	0.804	0.0386362	VINM940104	Normalized flexibility parameters (B-values) for each residue surrounded by
0.294547	0.9	0.176223	WARP780101	Average interactions per side chain atom (Warme-Morgan, 1978)
0.246582	0.686	0	WEBA780101	RF value in high salt chromatography (Weber-Lacey, 1978)
0.335625	0.858	0.0737244	WERD780101	Propensity to be buried inside (Wertz-Scheraga, 1978)
0.00857371	0.363	0	WERD780102	Free energy change of epsilon(i) to epsilon(ex) (Wertz-Scheraga, 1978)
0.156873	0.594	0	WERD780103	Free energy change of alpha(Ri) to alpha(Rh) (Wertz-Scheraga, 1978)
0.272993	0.763	0.00904973	WERD780104	Free energy change of epsilon(i) to alpha(Rh) (Wertz-Scheraga, 1978)
0.33059	0.805	0.0384819	WILM950101	Hydrophobicity coefficient in RP-HPLC, C18 with 0.1%TFA/MeCN/H2O (Wilce et
0.34746	0.785	0.0230048	WILM950102	Hydrophobicity coefficient in RP-HPLC, C8 with 0.1%TFA/MeCN/H2O (Wilce et al.
0.0822221	0.582	0	WILM950103	Hydrophobicity coefficient in RP-HPLC, C4 with 0.1%TFA/MeCN/H2O (Wilce et al.
0.0682424	0.684	0	WILM950104	Hydrophobicity coefficient in RP-HPLC, C18 with 0.1%TFA/2-PrOH/MeCN/H2O
0.408976	0.869	0.0965544	WIMW960101	Free energies of transfer of AcWl-X-LL peptides from bilayer interface to
0.403558	0.909	0.140178	WOEC730101	Polar requirement (Woese, 1973)
0.270073	0.798	0.0378957	WOLR790101	Hydrophobicity index (Wolfenden et al., 1979)
0.279494	0.797	0.0341627	WOLR810101	Hydration potential (Wolfenden et al., 1981)
0.363626	0.835	0.0667623	WOLS870101	Principal property value z1 (Wold et al., 1987)
0.0870377	0.59	0	WOLS870102	Principal property value z2 (Wold et al., 1987)
0.0331599	0.499	0	WOLS870103	Principal property value z3 (Wold et al., 1987)
0.19332	0.74	0	YUTK870101	Unfolding Gibbs energy in water, pH7.0 (Yutani et al., 1987)
0.183133	0.737	0	YUTK870102	Unfolding Gibbs energy in water, pH9.0 (Yutani et al., 1987)
0.0325125	0.487	0	YUTK870103	Activation Gibbs energy of unfolding, pH7.0 (Yutani et al., 1987)
0.0357832	0.499	0	YUTK870104	Activation Gibbs energy of unfolding, pH9.0 (Yutani et al., 1987)
0.319132	0.721	0	ZASB820101	Dependence of partition coefficient on ionic strength (Zaslavsky et al.,
0.382782	0.88	0.103763	ZHAO_2009	Consensus hydrophobicity scale (Zhao, 2009)
0.292736	0.783	0.0253495	ZHOH040101	The stability scale from the knowledge-based atom-atom potential (Zhou-Zhou,
0.189943	0.652	0	ZHOH040102	The relative stability scale extracted from mutation experiments (Zhou-Zhou,
0.354317	0.86	0.0771284	ZHOH040103	Buriability (Zhou-Zhou, 2004)
0.185349	0.71	0	ZIMJ680101	Hydrophobicity (Zimmerman et al., 1968)
0.151442	0.596	0	ZIMJ680102	Bulkiness (Zimmerman et al., 1968)
0.326071	0.841	0.0971714	ZIMJ680103	Polarity (Zimmerman et al., 1968)
0.00803952	0.276	0	ZIMJ680104	Isoelectric point (Zimmerman et al., 1968)
0.348638	0.796	0.0440969	ZIMJ680105	RF rank (Zimmerman et al., 1968)
