# Supplementary material for: Analogue encoding of physicochemical properties of proteins in their cognate messenger RNAs
Source: Nat Commun. 2013 Nov 20;4:2784. doi: 10.1038/ncomms3784 (PMC3868254; doi:10.1038/ncomms3784)
Supplement: Supplementary Data 2 — The 3D set of protein spatial structures [file ncomms3784-s3.xlsx]

## Sheet: Sheet1
		Supplementary Data 2. The 3D set of protein spatial structures
UniProt ID	PDB ID_chain	PDB seq length	HFE (kcal/mol)	HFE/N	MHP3D	MHP3D/N	SASA(Å^2)	SASA/N
P04042	1A2O_A	347	-4765.95	-13.7347	-1558.48	-4.49129	11143	32.1124
P13696	1A44_A	185	-2455.92	-13.2753	-861.011	-4.65411	6499	35.1297
Q06121	1A53_A	247	-3202.02	-12.9636	-1692.16	-6.85084	7968	32.2591
P02185	1A6M_A	151	-4075.26	-26.9885	-489.87	-3.24417	5930	39.2715
Q58839	1A76_A	315	-6184.63	-19.6338	-1705.06	-5.4129	12248	38.8825
P33912	1A8Q_A	274	-3348.06	-12.2192	-1635.35	-5.96844	8089	29.5219
P00276	1AAZ_A	87	-1834.77	-21.0893	-289.06	-3.32253	3997	45.9425
P07801	1AF7_A	274	-4556.27	-16.6287	-1911.76	-6.97723	10244	37.3869
P09353	1AG4_A	103	-1730	-16.7961	-580.876	-5.63957	4479	43.4854
P69222	1AH9_A	71	-1739.07	-24.494	-433.593	-6.10694	3527	49.6761
P0AC13	1AJ2_A	282	-3929.22	-13.9334	-1072.79	-3.8042	9445	33.4929
Q03023	1AKL_A	470	-8613.34	-18.3263	-1177.17	-2.50462	13917	29.6106
P07260	1AP8_A	213	-5161.87	-24.2341	-927.935	-4.3565	9433	44.2864
P10727	1AUZ_A	116	-2275.85	-19.6194	-551.795	-4.75685	4557	39.2845
Q46604	1AXJ_A	122	-1379.15	-11.3045	-548.564	-4.49643	4712	38.623
P0CI79	1B02_A	279	-4659.85	-16.702	-1159.79	-4.15695	9706	34.7885
P30153	1B3U_A	588	-8631.35	-14.6792	-2172.6	-3.6949	19527	33.2092
P68919	1B75_A	94	-2568.45	-27.324	-548.109	-5.83095	4484	47.7021
P55859	1B8O_A	280	-3389.54	-12.1055	-1516.51	-5.4161	8811	31.4679
P45548	1BF6_A	291	-2866.57	-9.85077	-1538.94	-5.28845	8315	28.5739
P39116	1BN8_A	399	-4765.05	-11.9425	-1829.63	-4.58554	11368	28.4912
P24297	1BRF_A	53	-1666.44	-31.4422	-243.116	-4.58709	2462	46.4528
P12998	1BS0_A	383	-5313.29	-13.8728	-1754.41	-4.5807	13564	35.4151
P13000	1BS1_A	224	-2438.95	-10.8882	-538.155	-2.40248	7734	34.5268
P11540	1BTA_A	89	-1877.48	-21.0952	-559.934	-6.29139	3869	43.4719
P10538	1BTC_A	491	-5646.03	-11.4991	-1816.8	-3.7002	13957	28.4257
P68699	1C0V_A	79	-832.661	-10.54	1080.28	13.6744	4169	52.7722
P13342	1C1K_A	217	-4845.86	-22.3312	-681.595	-3.14099	8946	41.2258
P02788	1CB6_A	691	-10990	-15.9044	-4239.58	-6.13543	21774	31.5109
P38636	1CC8_A	72	-1531.67	-21.2732	-178.128	-2.474	3209	44.5694
P08179	1CDE_A	209	-2893.24	-13.8432	-733.18	-3.50804	7444	35.6172
P43379	1CDG_A	686	-4608.91	-6.71853	-1924.88	-2.80594	17172	25.0321
P0A7D4	1CIB_A	431	-5317.87	-12.3385	-2302.94	-5.34326	13198	30.6218
Q84424	1CKM_A	317	-5339.07	-16.8425	-888.66	-2.80334	12426	39.1987
P18797	1CKV_A	141	-4147.47	-29.4147	-501.06	-3.55362	7786	55.2199
P00195	1CLF_A	55	-1022.55	-18.5919	-184.52	-3.35491	2230	40.5455
P14120	1CN7_A	104	-1421.54	-13.6686	-63.757	-0.613048	4217	40.5481
Q47108	1COL_A	197	-2674.96	-13.5785	-968.091	-4.91417	6552	33.2589
P20261	1CRL_A	534	-5599.93	-10.4868	-95.864	-0.179521	13821	25.882
P0A0H5	1D6T_A	117	-7590.94	-64.8798	-744.091	-6.35975	5617	48.0085
P20586	1D7L_A	394	-5262.66	-13.357	-2640.67	-6.7022	12867	32.6574
P42771	1DC2_A	156	-2848.22	-18.2578	-1641.41	-10.5219	7388	47.359
P0A890	1DCJ_A	81	-1596.71	-19.7125	-423.851	-5.23273	3546	43.7778
P0A546	1DF7_A	159	-2193.96	-13.7985	-1189.7	-7.48237	6569	41.3145
P57730	1DGN_A	89	-2722.6	-30.591	-827.279	-9.29527	4043	45.427
P15160	1DLW_A	116	-878.587	-7.57403	-113.626	-0.979534	4810	41.4655
P30046	1DPT_A	117	-1582.66	-13.527	-355.854	-3.04149	4844	41.4017
P60277	1DQ7_A	64	-1346.61	-21.0407	-39.638	-0.619344	2967	46.3594
Q05581	1DS1_A	323	-4288.86	-13.2782	-2064.16	-6.39058	9675	29.9536
P55153	1DV5_A	80	-2393.51	-29.9189	-501.084	-6.26355	3491	43.6375
P01040	1DVC_A	98	-1925.09	-19.6438	-451.229	-4.60438	4382	44.7143
P20434	1DZF_A	211	-4638.23	-21.9822	-1304.94	-6.18457	10124	47.981
P00216	1E10_A	128	-7917.6	-61.8563	-834.617	-6.52045	5525	43.1641
P32173	1E5K_A	188	-2758.35	-14.6721	-1072.23	-5.70338	6917	36.7926
Q54276	1E6Z_B	498	-4401.29	-8.83794	-1427.92	-2.86731	15309	30.741
P0A512	1E9X_A	449	-6294.65	-14.0193	-3144.1	-7.00245	15027	33.4677
O26147	1EF4_A	55	-1739.5	-31.6273	-456.692	-8.30349	3058	55.6
P68688	1EGO_A	85	-1233.06	-14.5066	-451.271	-5.30907	3592	42.2588
O27122	1EIK_A	77	-2231.08	-28.975	-418.397	-5.43373	4585	59.5455
Q27709	1EL4_A	194	-3788.72	-19.5295	-971.9	-5.00979	7561	38.9742
O87172	1ESW_A	500	-5774.18	-11.5484	-2624.61	-5.24923	15704	31.408
Q9RQQ5	1EU3_B	208	-2896.07	-13.9234	-634.099	-3.04855	7769	37.351
P27838	1EW4_A	106	-3670.21	-34.6246	-935.511	-8.82558	4437	41.8585
P15454	1EX7_A	186	-2803.16	-15.0707	-905.606	-4.86885	7403	39.8011
P07463	1EXR_A	146	-7504.27	-51.3991	-807.421	-5.53028	7161	49.0479
P28012	1EYQ_A	212	-2676.27	-12.6239	-668.872	-3.15506	7198	33.9528
P04964	1F06_A	320	-4594.27	-14.3571	-1585.09	-4.9534	11730	36.6562
O32583	1F0Z_A	66	-1066.49	-16.1589	-163.89	-2.48318	2921	44.2576
Q07812	1F16_A	192	-2980.1	-15.5214	-880.978	-4.58843	8935	46.5365
P13988	1F1Z_A	260	-3783.87	-14.5534	-616.478	-2.37107	10286	39.5615
Q58989	1F5S_A	210	-3536.52	-16.8406	-1293.78	-6.16088	7200	34.2857
P48842	1FOB_A	334	-8527.31	-25.5309	-760.111	-2.27578	9026	27.024
P02238	1FSL_A	143	-1963.98	-13.7342	-97.796	-0.683888	5789	40.4825
Q00459	1G10_A	102	-2762.94	-27.0877	-381.973	-3.74483	5748	56.3529
P26602	1G1B_A	164	-1918.92	-11.7007	-654.929	-3.99347	5732	34.9512
Q97S59	1G2R_A	94	-2609.61	-27.7618	-924.588	-9.83604	4644	49.4043
Q8U3I1	1G3Q_A	237	-3999.05	-16.8736	-894.124	-3.77268	7708	32.5232
Q60357	1G61_A	225	-4581.3	-20.3613	-637.899	-2.83511	7325	32.5556
P0AC59	1G7O_A	215	-3101.59	-14.426	-643.973	-2.99522	7335	34.1163
P0A715	1G7V_A	284	-4177.44	-14.7093	-909.001	-3.20071	9811	34.5458
O57811	1G8A_A	227	-3852.49	-16.9713	-1394.65	-6.14384	8578	37.7885
P46844	1GCU_A	292	-4265.45	-14.6077	-1778.01	-6.08907	11321	38.7705
O27734	1GH8_A	89	-3271.41	-36.7574	-394.284	-4.43016	4149	46.618
O27252	1GH9_A	71	-2418.97	-34.07	-1004.42	-14.1468	4364	61.4648
P0ABR1	1GHH_A	81	-1961.94	-24.2214	-430.247	-5.31169	4237	52.3086
C6EFE9	1GN0_A	108	-1819.56	-16.8478	-251.267	-2.32655	4324	40.037
P21856	1GND_A	430	-6556.33	-15.2473	-2119.4	-4.92883	14320	33.3023
Q01770	1GNL_A	543	-5909.19	-10.8825	-1572.04	-2.8951	14440	26.593
O95166	1GNU_A	117	-2479.6	-21.1932	-573.824	-4.90448	5220	44.6154
Q96323	1GP6_A	349	-5807.64	-16.6408	-783.436	-2.2448	12453	35.6819
O04941	1GWC_C	222	-3314.88	-14.9319	-661.496	-2.97971	8736	39.3514
P07845	1GWY_A	175	-1985.24	-11.3442	-620.663	-3.54665	5843	33.3886
P12975	1GXI_E	73	-1165.36	-15.9638	-346.146	-4.74173	3614	49.5068
P15057	1H09_A	338	-5569.42	-16.4776	-881.031	-2.6066	12427	36.7663
Q8RJN8	1H12_A	404	-4430.24	-10.9659	-1311.59	-3.2465	11347	28.0866
P23687	1H2W_A	710	-8315.83	-11.7124	-1998.25	-2.81444	21189	29.8437
Q9CQP2	1H3Q_A	140	-2609.84	-18.6418	-312.622	-2.23301	6112	43.6571
Q39419	1H4B_A	84	-2236.88	-26.6295	-594.292	-7.0749	3995	47.5595
Q10344	1H6Q_A	168	-5624.41	-33.4786	-584.128	-3.47695	8217	48.9107
P03942	1H98_A	77	-1582.18	-20.5478	-77.407	-1.00529	2964	38.4935
P13231	1HCE_A	118	-9964.25	-84.4428	-468.996	-3.97454	5480	46.4407
P30043	1HDO_A	205	-3080.77	-15.0282	-1025.28	-5.00138	7144	34.8488
P00137	1HH5_A	68	-3090.81	-45.453	-162.632	-2.39165	4288	63.0588
P21752	1HJ0_A	41	-1411.12	-34.4176	-221.42	-5.40049	3080	75.122
Q59288	1HMU_A	674	-10037.2	-14.892	-2044.02	-3.03268	19845	29.4436
P05102	1HMY_A	327	-5274.63	-16.1304	-1451.2	-4.43792	11756	35.9511
P56277	1HP8_A	68	-1500.75	-22.0698	-334.746	-4.92274	3623	53.2794
P29183	1HPL_A	449	-4958.69	-11.0438	-1704.14	-3.79541	13632	30.3608
P07024	1HPU_A	525	-6152.88	-11.7198	-2369.7	-4.51371	16573	31.5676
P61431	1HSK_A	303	-5063.8	-16.7122	-1271.18	-4.1953	10736	35.4323
P44492	1HTW_A	158	-2791.55	-17.6681	-625.638	-3.95973	6337	40.1076
P22061	1I1N_A	224	-2893.97	-12.9195	-527.376	-2.35436	7633	34.0759
O29634	1I39_A	200	-3448.3	-17.2415	-2093.01	-10.465	7890	39.45
P0A377	1I5P_A	633	-5774.25	-9.12204	-2457.9	-3.88294	16873	26.6556
P0A9R4	1I7H_A	109	-2965.81	-27.2092	-756.255	-6.93812	4331	39.7339
P08692	1I9D_A	138	-2231.49	-16.1702	-877.873	-6.3614	5336	38.6667
Q05488	1ID8_A	137	-2485.25	-18.1405	125.826	0.918438	5368	39.1825
Q01172	1IDJ_A	359	-8393.73	-23.3809	-1344.44	-3.74495	9624	26.8078
P0A7J0	1IEZ_A	217	-4077.93	-18.7923	-1491.49	-6.87321	8637	39.8018
P02693	1IFC_A	131	-1996.47	-15.2403	-631.31	-4.81916	5280	40.3053
P02633	1IG5_A	75	-2422.18	-32.2958	-405.928	-5.41237	3404	45.3867
P26882	1IHG_A	364	-5548.05	-15.2419	-1108.1	-3.04422	13029	35.794
O26981	1ILO_A	77	-1774.42	-23.0444	-156.91	-2.03779	3763	48.8701
O58727	1IM5_A	179	-2462.33	-13.756	-1164.86	-6.50759	6352	35.486
Q96IU4	1IMJ_A	208	-2337.71	-11.239	-541.351	-2.60265	6453	31.024
P44096	1IN0_A	162	-3048.16	-18.8158	-1136.03	-7.01255	6976	43.0617
Q55080	1IO7_A	366	-5094.87	-13.9204	-1640.36	-4.48184	13032	35.6066
P07862	1IOV_A	306	-3831.53	-12.5213	-747.575	-2.44306	9579	31.3039
O50089	1IZ6_A	136	-2939.03	-21.6105	-772.548	-5.6805	5807	42.6985
O57917	1J08_A	225	-3473.32	-15.437	-844.663	-3.75406	7597	33.7644
Q84BR1	1J27_A	98	-1546.9	-15.7847	-308.803	-3.15105	4295	43.8265
Q15819	1J74_A	139	-2145.84	-15.4377	-922.592	-6.63735	5893	42.3957
O85361	1JAK_A	499	-6312.67	-12.6506	-2877.14	-5.76582	13295	26.6433
Q9WZ57	1JCF_A	336	-4809.28	-14.3133	-1232.44	-3.66796	11047	32.878
O27727	1JCU_A	208	-5106.28	-24.5494	-1281.29	-6.16007	10409	50.0433
O00631	1JDM_A	31	-416.929	-13.4493	462.068	14.9054	2340	75.4839
P23295	1JFB_A	399	-4537.11	-11.3712	-1141.66	-2.86129	13937	34.9298
O04147	1JH6_A	181	-2852.15	-15.7577	-855.496	-4.7265	6926	38.2652
Q60053	1JI1_A	637	-4841.42	-7.60034	-1223.29	-1.9204	16094	25.2653
P04547	1JIX_A	351	-5630.2	-16.0405	-1238.05	-3.5272	12212	34.792
Q9Q8E9	1JJG_A	102	-3370.67	-33.0457	-612.026	-6.00025	7130	69.902
O28558	1JJI_A	311	-3752.96	-12.0674	-1624.8	-5.22444	9801	31.5145
P45947	1JL3_A	137	-2219.77	-16.2027	-863.701	-6.30439	5272	38.4818
P0A9L5	1JNS_A	92	-2599.94	-28.2602	-63.262	-0.68763	4385	47.663
P71376	1JO0_A	97	-2506.25	-25.8376	-453.568	-4.67596	4478	46.1649
Q64288	1JOB_A	162	-2913.27	-17.9831	-1029.04	-6.35209	6878	42.4568
P50135	1JQD_B	288	-4116.88	-14.2947	-1118.47	-3.88359	10130	35.1736
P42494	1JQR_A	174	-6637.13	-38.1444	-329.216	-1.89205	8020	46.092
P10746	1JR2_B	260	-3748.39	-14.4169	-1241.48	-4.77493	9557	36.7577
Q57887	1JT8_A	102	-3303.27	-32.385	-863.015	-8.46093	6310	61.8627
Q9L9D7	1JU3_A	570	-7868.19	-13.8038	-2022.49	-3.54822	14777	25.9246
P0ACE3	1JW2_A	72	-1700.27	-23.6149	-272.808	-3.789	4197	58.2917
O27635	1JW3_A	140	-5414.69	-38.6764	-653.066	-4.66476	6025	43.0357
P33012	1JYH_A	155	-2843.64	-18.3461	45.167	0.2914	6741	43.4903
Q56311	1K0S_A	151	-3373.54	-22.3413	-804.75	-5.32947	6866	45.4702
P31087	1K0T_A	80	-1807.29	-22.5911	-261.471	-3.26839	4199	52.4875
P04613	1K5K_A	87	-2751.47	-31.6261	-560.858	-6.44664	4178	48.023
Q9X0C8	1K9V_F	200	-3734.72	-18.6736	-1617.87	-8.08933	6932	34.66
P32179	1KA1_A	354	-4467.49	-12.62	-1641.26	-4.63632	10749	30.3644
P29588	1KEA_A	217	-6720.59	-30.9704	-1352.58	-6.23306	8749	40.318
P0A4W6	1KLP_A	115	-5812.12	-50.5402	-667.562	-5.80489	5596	48.6609
O25103	1KLX_A	133	-3132.6	-23.5534	-110.416	-0.830195	6004	45.1429
P0C5C2	1KPH_B	285	-3668.91	-12.8734	-848.279	-2.97642	9576	33.6
P0A9J4	1KS9_A	291	-3940.43	-13.541	-1333.67	-4.58304	9658	33.189
Q9U2M7	1KTG_A	137	-2723.78	-19.8816	-407.619	-2.97532	5447	39.7591
Q8GR64	1KV9_A	664	-6616.6	-9.96475	-1352.09	-2.03629	17833	26.8569
P02774	1KW2_A	455	-7030.66	-15.452	-1325.98	-2.91425	17884	39.3055
Q9Y7P0	1KZL_A	202	-2669.89	-13.2173	-204.625	-1.013	7742	38.3267
P36683	1L5J_A	862	-10272.8	-11.9174	-2688.93	-3.11941	24272	28.1578
P34661	1L7Y_A	94	-1600.69	-17.0286	-64.906	-0.690489	4116	43.7872
Q9WYY1	1L9G_A	191	-3102.63	-16.2441	-1338.67	-7.00872	7471	39.1152
Q9UKL6	1LN1_A	203	-2854.64	-14.0623	-267.564	-1.31805	8697	42.8424
P0A9T4	1LQA_A	346	-4580.72	-13.2391	-1439.31	-4.15984	11347	32.7948
P0A8H8	1LV3_A	65	-1851.12	-28.4788	-140.978	-2.16889	3440	52.9231
P11632	1LWM_A	93	-3291.13	-35.3885	-744.514	-8.00553	5915	63.6022
O67757	1M1G_C	244	-4704.06	-19.2789	-912.066	-3.73798	11072	45.377
P28523	1M2R_A	327	-7052.38	-21.5669	-1334.74	-4.08177	11433	34.9633
Q73369	1M8L_A	96	-2877.8	-29.9771	-324.361	-3.37876	5967	62.1562
Q9XHH2	1M9L_A	198	-4096.14	-20.6876	-559.211	-2.8243	7275	36.7424
Q9QYY1	1MD6_A	154	-2265.95	-14.7139	-233.517	-1.51634	6443	41.8377
O74023	1MGT_A	169	-3031.88	-17.9401	-926.477	-5.48211	6042	35.7515
P77918	1ML4_A	307	-5337.09	-17.3847	-2079.34	-6.77309	10354	33.7264
P0AAI9	1MLA_A	305	-3406.62	-11.1692	-703.911	-2.3079	8896	29.1672
P04395	1MPG_A	282	-3272.8	-11.6057	-927.996	-3.29077	9606	34.0638
P19146	1MR3_F	177	-2417.27	-13.6569	-1375.82	-7.77298	6646	37.548
P96084	1MTZ_A	290	-3643.26	-12.563	-1305.52	-4.5018	8840	30.4828
P0A9H1	1MUG_A	165	-2627.33	-15.9232	-739.92	-4.48436	6327	38.3455
O08452	1MXG_A	435	-4139.46	-9.516	-171.582	-0.394441	12232	28.1195
O74866	1N08_B	155	-2596.08	-16.7489	-602.438	-3.8867	6812	43.9484
Q9Z297	1N3K_A	130	-3395.82	-26.1217	-844.905	-6.49927	7311	56.2385
Q03759	1N6Z_A	105	-3595.95	-34.2471	-281.912	-2.68488	5201	49.5333
Q9RA57	1N88_A	96	-4735.31	-49.3261	-301.659	-3.14228	4655	48.4896
Q746J6	1N97_A	385	-6580.79	-17.093	-2266.16	-5.88613	13651	35.4571
O34559	1NC5_A	363	-5232.44	-14.4144	-1845.65	-5.08443	11033	30.3939
P47934	1NDF_A	596	-9161.75	-15.3721	-1319.91	-2.21462	18814	31.5671
O26356	1NE3_A	68	-1612.02	-23.7062	-803.973	-11.8231	4508	66.2941
Q9EY50	1NE9_A	335	-6261.3	-18.6904	-1753.88	-5.23547	11635	34.7313
P06020	1NEQ_A	74	-2081.29	-28.1255	-658.815	-8.90291	4267	57.6622
P54464	1NG6_A	148	-2580.59	-17.4365	-980.803	-6.62705	6684	45.1622
O26898	1NHO_A	85	-2989.96	-35.176	-95.907	-1.12832	3304	38.8706
P24203	1NIJ_A	317	-4943.81	-15.5956	-1487.35	-4.69195	11122	35.0852
Q00019	1NKG_A	508	-4378.12	-8.61835	-2135.59	-4.20392	13684	26.937
Q8TZN6	1NNH_A	293	-4715.43	-16.0936	-834.66	-2.84867	10895	37.1843
P44199	1NNV_A	107	-6438.25	-60.1705	-434.37	-4.05953	5316	49.6822
P43677	1NQ4_A	95	-2949.76	-31.0501	-776.084	-8.16931	4711	49.5895
Q11176	1NR0_A	610	-7028.47	-11.5221	-1464.88	-2.40144	17268	28.3082
P37081	1NRZ_A	163	-2314.83	-14.2014	-738.161	-4.5286	6691	41.0491
P00636	1NUY_A	328	-4028.19	-12.2811	-1017.82	-3.1031	10794	32.9085
Q9WYV8	1NV8_A	271	-4087.79	-15.0841	-1561.57	-5.76223	10459	38.5941
P16113	1NWZ_A	125	-2123.14	-16.9852	-627.546	-5.02037	4619	36.952
P61030	1NY4_A	71	-1952.11	-27.4945	-1295.85	-18.2514	4670	65.7746
P38804	1NYN_A	111	-2616.34	-23.5706	-640.751	-5.77253	6184	55.7117
Q9F5K5	1O9H_A	249	-4336.72	-17.4166	-1541.15	-6.18936	8555	34.3574
P27616	1OBG_A	305	-4344.63	-14.2447	-1400.78	-4.59273	11264	36.9311
P05326	1ODM_A	329	-4042.21	-12.2864	-973.534	-2.95907	10925	33.2067
Q9ADS9	1OJQ_A	212	-2906.91	-13.7118	-1369.12	-6.45812	7918	37.3491
P02722	1OKC_A	292	-6161.76	-21.1019	1241.43	4.25147	11831	40.5171
P21457	1OMR_A	201	-3935.06	-19.5774	-1014.84	-5.04896	7843	39.0199
P0A870	1ONR_A	316	-3560.7	-11.268	-1290.92	-4.08519	10052	31.8101
P31658	1ONS_A	278	-3265.08	-11.7449	-798.7	-2.87302	8710	31.3309
P02973	1OQW_A	144	-1707.4	-11.857	46.735	0.324549	6398	44.4306
P0A8I1	1OVQ_A	138	-2643.8	-19.158	-572.485	-4.14844	7337	53.1667
Q97UY8	1OXS_C	352	-5207.01	-14.7926	-1605.35	-4.56065	13104	37.2273
Q9X034	1P1M_A	404	-5178.27	-12.8175	-1342.14	-3.32213	11883	29.4134
P0A6L0	1P1X_A	250	-3031.73	-12.1269	-1081.4	-4.32562	7952	31.808
Q99497	1P5F_A	186	-2481.13	-13.3394	-865.342	-4.65238	6558	35.2581
Q9HI35	1PAV_A	78	-1632.51	-20.9296	-230.147	-2.9506	2834	36.3333
P00909	1PII_A	452	-5316.48	-11.7621	-2023.66	-4.47713	13837	30.6128
Q9AGP8	1PJ6_A	828	-8587.44	-10.3713	-3068.14	-3.70548	23976	28.9565
P34948	1PMI_A	440	-5368.12	-12.2003	-2163.32	-4.91664	13388	30.4273
P02966	1PRR_A	173	-2886.76	-16.6865	-660.766	-3.81946	6387	36.9191
P42593	1PS9_A	671	-8452.47	-12.5968	-2558.35	-3.81274	19419	28.9404
P07515	1PTF_A	87	-1383.7	-15.9047	-442.17	-5.08241	3429	39.4138
O26773	1PU1_A	91	-3877.45	-42.6093	-541.055	-5.94566	4744	52.1319
Q7DDK1	1PUZ_A	82	-1892.75	-23.0823	-670.661	-8.17879	4333	52.8415
Q54528	1Q0R_A	297	-3254.44	-10.9577	-1348.74	-4.5412	9428	31.7441
O31628	1Q2Y_A	140	-2921.14	-20.8653	-525.511	-3.75365	5599	39.9929
P13956	1QAM_A	235	-6810.54	-28.981	-987.558	-4.20237	9689	41.2298
P15559	1QBG_B	271	-4044.21	-14.9233	-178.143	-0.657354	10304	38.0221
Q05592	1QGO_A	257	-3547.7	-13.8043	-1240.86	-4.82823	8899	34.6265
O96438	1QK8_A	143	-2460.35	-17.2052	-896.915	-6.27213	5471	38.2587
P61218	1QKL_A	127	-6601.82	-51.9829	-788.183	-6.20617	6796	53.5118
P0AGC3	1QSA_A	618	-7208.46	-11.6642	-3810.73	-6.16623	21629	34.9984
P0A6C1	1QTW_A	285	-3904.42	-13.6997	-1291.73	-4.53238	8860	31.0877
O28935	1QXF_A	58	-1497.28	-25.8152	-131.836	-2.27303	3130	53.9655
Q06241	1R44_A	202	-2582.38	-12.7841	-1003.51	-4.96789	6923	34.2723
P74902	1R5Z_A	320	-4164.73	-13.0148	-2299.12	-7.18476	11206	35.0187
P38514	1R73_A	66	-2255.07	-34.1678	-706.384	-10.7028	3923	59.4394
P60844	1RC2_A	231	-2198.91	-9.5191	2001.62	8.66501	7919	34.2814
P0A3D9	1RCF_A	169	-4785.17	-28.3146	-1131.15	-6.69318	5603	33.1538
Q9X116	1RDU_A	116	-2123.66	-18.3074	-1081.96	-9.32723	4721	40.6983
Q24117	1RHW_A	89	-2117.35	-23.7905	-285.188	-3.20436	4655	52.3034
Q9X074	1RHX_A	87	-2022.44	-23.2464	-156.19	-1.79529	3673	42.2184
Q9AGH8	1RK6_A	474	-4887.98	-10.3122	-2374.64	-5.00978	12157	25.6477
Q8ZYK2	1RKI_B	97	-2358.54	-24.3149	-36.722	-0.378577	4712	48.5773
Q99380	1RKL_A	36	-575.092	-15.9748	386.362	10.7323	2880	80
Q9HLW6	1RLK_A	116	-2179.08	-18.7852	-654.281	-5.64035	4895	42.1983
O01829	1ROW_A	107	-1472.89	-13.7653	-292.138	-2.73026	4184	39.1028
Q51366	1RPN_C	322	-3471.11	-10.7798	-1795.09	-5.57482	10141	31.4938
O26894	1RQ6_A	62	-2010.28	-32.4239	-351.559	-5.67031	3687	59.4677
P22939	1RQJ_A	299	-3893.34	-13.0212	-1069.43	-3.5767	9436	31.5585
P26649	1RRZ_A	66	-1334.26	-20.2161	-275.71	-4.17742	3376	51.1515
P0A8J4	1RWU_A	87	-1510.21	-17.3587	132.21	1.51966	3687	42.3793
P02625	1RWY_A	109	-2388.32	-21.9112	-793.768	-7.28228	4313	39.5688
P38580	1RY3_A	64	-1322.9	-20.6703	-50.823	-0.794109	4889	76.3906
O27775	1RYJ_A	70	-1446.01	-20.6573	-57.672	-0.823886	3709	52.9857
P68206	1RYK_A	69	-1490.99	-21.6085	-677.347	-9.81662	3277	47.4928
P09964	1RZS_A	61	-1279.72	-20.9791	-377.317	-6.18552	3146	51.5738
P42330	1S1P_A	315	-5525.38	-17.5409	-1351.68	-4.29103	10360	32.8889
P74325	1S2O_A	244	-3099.14	-12.7014	-1113.83	-4.56486	8394	34.4016
P24931	1S2Z_A	190	-3208.51	-16.8869	-758.937	-3.99441	8037	42.3
Q58346	1S3M_A	165	-3974.06	-24.0852	-438.37	-2.65679	5534	33.5394
P0A592	1S61_B	135	-1999.15	-14.8085	-170.937	-1.2662	6061	44.8963
Q839P3	1S7J_A	260	-3341.24	-12.8509	-194.23	-0.747038	8841	34.0038
P13123	1SAP_A	66	-1999.88	-30.3012	-663.183	-10.0482	3408	51.6364
O28055	1SAU_A	114	-2023.76	-17.7523	-435.876	-3.82347	4638	40.6842
P73213	1SB6_A	64	-1226.43	-19.163	-283.272	-4.42612	2759	43.1094
Q9X1F5	1SBO_A	110	-2106.59	-19.1508	-609.099	-5.53726	4517	41.0636
P75430	1SBQ_A	164	-2483.14	-15.1411	-212.462	-1.2955	6839	41.7012
Q71T70	1SE7_A	83	-1918.17	-23.1105	-489.762	-5.90075	4639	55.8916
Q82ZQ3	1SEF_A	250	-3842.76	-15.371	-490.435	-1.96174	8978	35.912
P0AE63	1SG7_A	75	-2373.94	-31.6525	-839.518	-11.1936	3717	49.56
Q9P0R6	1SGO_A	139	-3643.34	-26.211	-756.969	-5.44582	7989	57.4748
Q57261	1SI7_A	340	-5651.57	-16.6223	-1852.85	-5.44956	12363	36.3618
Q96C23	1SNZ_B	342	-3928.97	-11.4882	-1369.59	-4.00464	10185	29.7807
P36929	1SQG_A	424	-6193.21	-14.6066	-1880.66	-4.43553	14386	33.9292
Q8TZV6	1SQR_A	87	-3386.7	-38.9276	-681.044	-7.82809	4181	48.0575
Q9Y221	1SQW_A	176	-3876.17	-22.0237	-489.501	-2.78126	7411	42.108
O29535	1SR8_A	282	-5697.13	-20.2026	-1552.19	-5.50421	10694	37.922
O24172	1SS3_A	50	-1611.11	-32.2223	-279.473	-5.58946	3744	74.88
Q9X256	1SUM_B	225	-6233.47	-27.7043	-518.516	-2.30452	8604	38.24
Q9JHS3	1SZV_A	125	-2032.82	-16.2626	-77.99	-0.62392	5315	42.52
Q9A7I7	1T17_A	148	-2842.1	-19.2034	-473.23	-3.1975	6813	46.0338
P16446	1T27_A	269	-4472.92	-16.628	-506.14	-1.88156	10584	39.3457
P02807	1T2Y_A	25	-422.315	-16.8926	-345.714	-13.8286	1271	50.84
Q9X2D6	1T3V_A	124	-3189.21	-25.7194	-788.097	-6.35562	5638	45.4677
Q9BY41	1T64_A	364	-5032.27	-13.8249	-535.286	-1.47057	11124	30.5604
O67040	1T6C_A	306	-4528.3	-14.7984	-2073.33	-6.7756	11273	36.8399
P0A6A8	1T8K_A	77	-3652.82	-47.4392	-653.681	-8.48936	3431	44.5584
P75455	1TD6_A	286	-4525.84	-15.8246	272.609	0.953178	10705	37.4301
P38582	1TDP_A	111	-2019.92	-18.1975	-42.167	-0.379883	4611	41.5405
O26289	1TE4_A	111	-2620.38	-23.607	-979.544	-8.82472	5165	46.5315
P67603	1TE7_A	103	-2406.56	-23.3646	-318.65	-3.09369	4688	45.5146
P0ABS1	1TJL_A	145	-4077.71	-28.1221	-1454.46	-10.0308	7317	50.4621
O29537	1TJN_A	125	-2287.91	-18.3033	-664.854	-5.31883	5989	47.912
P32267	1TL6_A	89	-1916.64	-21.5353	-273.799	-3.07639	5128	57.618
P47596	1TM9_A	137	-3119.36	-22.7691	-309.741	-2.26088	6539	47.7299
O87948	1TMO_A	794	-11907.2	-14.9964	-2209.53	-2.78279	22639	28.5126
Q9I430	1TP6_A	126	-2184.18	-17.3347	-1172.86	-9.30842	5279	41.8968
Q8S3L0	1TP9_A	162	-2246.34	-13.8663	-392.57	-2.42327	5660	34.9383
P04789	1TPD_A	249	-3251.4	-13.0578	-760.491	-3.05418	8390	33.6948
Q8I5L3	1TQX_A	221	-2714.17	-12.2813	-346.198	-1.56651	7385	33.4163
P0ADU2	1TUV_A	103	-1428.8	-13.8718	-45.474	-0.441495	4889	47.466
Q9X1J7	1TVI_A	150	-4926.56	-32.8438	-1129.68	-7.53122	6873	45.82
P21566	1TVJ_A	166	-3394.87	-20.451	-790.151	-4.75995	7049	42.4639
Q81VW8	1TWS_A	273	-3834.49	-14.0458	-1205.49	-4.41573	8779	32.1575
Q9X286	1TZV_A	141	-2755	-19.539	-1342.59	-9.5219	6149	43.6099
Q9D967	1U7P_A	164	-2201.22	-13.422	-1030.9	-6.28596	6164	37.5854
Q9V2Z6	1UA4_A	454	-5954.83	-13.1164	-1539.96	-3.39199	13306	29.3084
Q76G20	1UEB_A	184	-3465.52	-18.8343	-906.656	-4.92748	7538	40.9674
P83700	1UEK_A	268	-3204.3	-11.9563	-1530.23	-5.70983	8838	32.9776
P14739	1UGI_A	83	-2644.69	-31.8637	-237.81	-2.86518	3831	46.1566
P76502	1UJC_A	156	-2604.98	-16.6986	-474.794	-3.04355	5228	33.5128
Q6ED33	1UKC_A	517	-6954.54	-13.4517	-1857.29	-3.59244	14039	27.1547
Q5SKS6	1ULR_A	87	-1674.79	-19.2505	-505.503	-5.81038	3598	41.3563
Q9LBQ9	1ULV_A	1019	-15406.1	-15.1188	-4070.96	-3.99506	25785	25.3042
O58720	1UMJ_A	101	-2471.21	-24.4675	-363.895	-3.60292	4778	47.3069
O75832	1UOH_A	223	-4074.2	-18.2699	-686.528	-3.0786	7693	34.4978
Q9VF36	1URR_A	97	-2387.24	-24.6107	-652.728	-6.72915	4296	44.2887
Q9FAC4	1V2X_A	191	-3453.68	-18.0821	-1345.68	-7.04547	7728	40.4607
O57934	1V33_A	346	-7588.52	-21.9321	-2008.2	-5.80404	11919	34.448
O58307	1V4P_C	155	-3333.78	-21.5082	-767.443	-4.95125	6312	40.7226
P09403	1V6S_A	390	-5055.26	-12.9622	-2738.09	-7.02075	12298	31.5333
O59543	1V77_A	202	-4309	-21.3317	-804.466	-3.9825	7579	37.5198
O59393	1V7L_B	163	-2401.53	-14.7333	-995.648	-6.10827	6123	37.5644
Q53W25	1V8E_A	217	-2469.42	-11.3798	-943.149	-4.34631	7259	33.4516
Q9I4H0	1VAV_A	222	-3149.92	-14.1888	-2216	-9.98197	7163	32.2658
P00934	1VB3_A	428	-4754.67	-11.109	-1566.39	-3.6598	11832	27.6449
Q75UV1	1VCD_A	126	-2301.17	-18.2633	-512.035	-4.06377	5035	39.9603
Q8GI16	1VCK_A	104	-1549.28	-14.8969	-296.727	-2.85314	3946	37.9423
P03712	1VD0_A	109	-1624.48	-14.9035	-478.412	-4.3891	5418	49.7064
O57823	1VDX_A	184	-3583.7	-19.4766	-1145.18	-6.22378	7510	40.8152
P36924	1VEM_A	516	-4881.82	-9.4609	-1180.73	-2.28824	15614	30.2597
Q9RRU8	1VH2_A	152	-2549.84	-16.7753	-892.83	-5.87388	5922	38.9605
P51452	1VHR_A	178	-2861.16	-16.0739	-978.125	-5.49508	6306	35.427
P46797	1VJW_A	59	-1371.07	-23.2385	-350.45	-5.93983	2473	41.9153
Q8U4Q2	1VKC_A	149	-3187.96	-21.3957	-370.205	-2.4846	8034	53.9195
Q9ERL7	1VKK_A	137	-2733.95	-19.9559	-1021.9	-7.45912	5624	41.0511
Q9X0N8	1VL1_A	218	-3649.42	-16.7404	-1292.34	-5.92817	7625	34.9771
Q46509	1VLB_A	907	-9803.99	-10.8093	-1792.37	-1.97615	21933	24.1819
Q9WZ40	1VMA_A	294	-5667.42	-19.2769	-1624.89	-5.52684	9659	32.8537
P28147	1VOK_A	192	-4727.91	-24.6245	-434.9	-2.2651	8014	41.7396
P71278	1VYR_A	363	-4163.9	-11.4708	-2153.46	-5.93239	10534	29.0193
Q47PU3	1W4X_A	533	-6841.04	-12.835	-3178.76	-5.9639	16803	31.5253
P48449	1W6J_A	727	-8126.6	-11.1783	-2305.7	-3.17153	19462	26.7703
P67080	1W8G_A	226	-3423.76	-15.1494	-1459.79	-6.45924	8028	35.5221
Q9WYV7	1WCJ_A	102	-2201.67	-21.585	-245.584	-2.40769	4603	45.1275
Q5SM23	1WF3_A	296	-4367.53	-14.7552	-1348.28	-4.555	10621	35.8818
Q5SJD8	1WG8_A	281	-6254.56	-22.2582	-1977.85	-7.0386	10212	36.3416
P60489	1WKI_A	141	-4868.64	-34.5294	-1122.73	-7.9626	8371	59.3688
P56218	1WKM_A	295	-4158.71	-14.0973	-641.517	-2.17463	9773	33.1288
Q5SK87	1WLO_A	136	-2279.98	-16.7646	-557.035	-4.09585	5386	39.6029
O32449	1WM1_A	313	-4177.57	-13.3469	-1434.75	-4.58387	9505	30.3674
Q9CQI6	1WM4_A	142	-3426.57	-24.1308	-1115.3	-7.8542	6289	44.2887
P16152	1WMA_A	275	-3873.33	-14.0848	-1500.55	-5.45656	9611	34.9491
Q974G3	1WOL_A	122	-2193.53	-17.9798	-378.036	-3.09866	5643	46.2541
Q7WT42	1WOQ_A	253	-3214.3	-12.7048	-947.261	-3.74411	8416	33.2648
Q9BRA2	1WOU_A	119	-1815.03	-15.2524	-536.444	-4.50793	4776	40.1345
P36141	1WPI_A	133	-2933.26	-22.0546	-552.646	-4.15523	5808	43.6692
O58651	1WQA_A	455	-6130.99	-13.4747	-1898.44	-4.1724	13916	30.5846
P66734	1WQG_A	184	-3442.91	-18.7115	-1806.24	-9.81653	7831	42.5598
Q973C7	1WRJ_A	150	-2650.03	-17.6668	-898.33	-5.98887	6008	40.0533
P00845	1WU0_A	72	-713.848	-9.91456	661.82	9.19194	3915	54.375
P83815	1WUB_A	176	-2360.1	-13.4097	-215.353	-1.2236	7616	43.2727
Q8GPL8	1WZA_A	488	-7434.97	-15.2356	-1479.2	-3.03115	15018	30.7746
O58231	1X3L_A	436	-6212.2	-14.2482	-2066.26	-4.73914	14156	32.4679
P64559	1X6J_A	88	-1476.34	-16.7765	-911.864	-10.3621	4171	47.3977
Q9H0W9	1XCR_A	313	-4011.3	-12.8157	-806.447	-2.57651	9339	29.8371
P0A6K3	1XEO_A	165	-3288.23	-19.9286	-1032.73	-6.25895	6659	40.3576
Q9KSQ2	1XFK_A	324	-4319.15	-13.3307	-1525.7	-4.70897	10451	32.2562
P0AE48	1XHS_A	113	-1845.15	-16.3288	-548.677	-4.85555	5007	44.3097
Q9KCN5	1XN5_A	138	-3107.79	-22.5202	-939.981	-6.81146	6047	43.8188
P64638	1XN7_A	78	-1356.31	-17.3886	-515.534	-6.60941	4298	55.1026
P45923	1XN8_A	131	-2789.99	-21.2976	-156.602	-1.19544	6334	48.3511
O03983	1XO8_A	151	-2982.16	-19.7494	-112.002	-0.741735	6524	43.2053
Q8P6W3	1XPV_A	78	-1653.25	-21.1955	-521.852	-6.69041	3791	48.6026
P37840	1XQ8_A	140	-5055.56	-36.1112	-51.525	-0.368036	10220	73
Q8ZVK6	1XQO_A	253	-4586.82	-18.1297	-1533.78	-6.06238	8625	34.0909
P67617	1XS8_A	91	-1794.02	-19.7145	-201.704	-2.21653	4995	54.8901
O73948	1XU4_A	318	-5328.94	-16.7577	-1282.48	-4.03297	11220	35.283
Q9UUN9	1Y1P_A	342	-3904.87	-11.4177	-1032.03	-3.01763	10775	31.5058
Q8IVG9	1Y32_A	24	-626.552	-26.1063	-56.773	-2.36554	2020	84.1667
P0C5S4	1Y6D_A	114	-2475.95	-21.7189	-187.235	-1.64241	4616	40.4912
P72583	1Y6I_A	233	-3369.07	-14.4595	-799.69	-3.43215	8340	35.794
P24171	1Y79_1	680	-7753.4	-11.4021	-2627.65	-3.86419	21472	31.5765
Q45871	1YBI_A	284	-3005.11	-10.5814	-846.041	-2.97902	9783	34.4472
Q54450	1YBJ_A	178	-2518.17	-14.147	-351.281	-1.97349	5915	33.2303
O30124	1YC2_A	252	-4016.61	-15.9389	-1202.06	-4.77008	9748	38.6825
Q8PX65	1YEZ_A	68	-1608.77	-23.6584	-520.851	-7.65957	3597	52.8971
P08170	1YGE_A	839	-10107.7	-12.0473	-2616.95	-3.11913	25735	30.6734
Q840G9	1YHT_A	344	-4670.25	-13.5763	-1667.11	-4.84626	11092	32.2442
P17153	1YII_A	316	-5171.98	-16.367	-2285.03	-7.23111	11799	37.3386
O30989	1YIO_A	198	-3794.44	-19.1638	-1029.3	-5.19849	8491	42.8838
P64819	1YK3_F	202	-2611.57	-12.9286	-1116.12	-5.52534	7924	39.2277
P0AC69	1YKA_A	115	-2306.39	-20.0555	-305.981	-2.6607	4529	39.3826
P24656	1YN9_A	168	-3207.97	-19.0951	-451.145	-2.68539	6241	37.1488
Q9UHY7	1YNS_A	254	-4454.74	-17.5384	-1084.75	-4.27066	9181	36.1457
Q5DLU2	1YNY_B	459	-5103.94	-11.1197	-1456.5	-3.1732	12913	28.1329
Q9K6P5	1YRZ_A	522	-7197.29	-13.7879	-1911.94	-3.66273	15039	28.8103
P09155	1YT3_A	375	-5759.78	-15.3594	-1804.11	-4.81095	14603	38.9413
Q9HX21	1YUN_A	210	-3106.11	-14.791	-1344.76	-6.4036	7822	37.2476
Q59KZ2	1YW5_A	177	-3410.82	-19.2702	-1050.26	-5.93367	7318	41.3446
Q3E840	1YWS_A	82	-4324.05	-52.7323	-68.509	-0.835476	3944	48.0976
Q9HV61	1YWW_A	65	-1476.6	-22.7169	-870.204	-13.3878	3078	47.3538
Q9I293	1YWY_A	74	-2220.7	-30.0095	-1097.41	-14.8299	3838	51.8649
P94562	1YX0_A	151	-3369.92	-22.3174	-713.393	-4.72446	7818	51.7748
O87899	1YX3_A	112	-2307.13	-20.5994	-364.031	-3.25028	5131	45.8125
Q25088	1YX7_A	83	-2091.01	-25.1929	11.756	0.141639	4240	51.0843
P65522	1YXY_A	230	-2766.54	-12.0285	-251.955	-1.09546	8019	34.8652
Q839J6	1YZF_A	195	-2376.91	-12.1893	-879.797	-4.51178	6475	33.2051
P44093	1YZY_A	412	-4741.75	-11.5091	-887.017	-2.15295	13303	32.2888
P03732	1Z1Z_A	129	-4283.1	-33.2023	-401.415	-3.11174	5415	41.9767
Q12287	1Z2G_A	69	-1584.74	-22.9673	-392.132	-5.68307	4493	65.1159
Q9XYQ1	1Z2N_X	311	-4277.07	-13.7526	-938.081	-3.01634	11145	35.836
Q9QZ88	1Z2W_A	182	-2861.3	-15.7214	96.746	0.531571	7476	41.0769
Q9RHZ7	1Z47_B	342	-5211.11	-15.2372	-2440.18	-7.13502	12852	37.5789
Q2EES9	1Z4H_A	66	-1939.6	-29.3878	-327.987	-4.9695	3503	53.0758
O93655	1Z5H_A	780	-10156.2	-13.0207	-5244.16	-6.72328	23758	30.459
Q9I4A4	1Z6N_A	166	-2435.14	-14.6695	-1169.65	-7.04606	6078	36.6145
P47998	1Z7W_A	320	-3788.97	-11.8405	-432.324	-1.35101	10932	34.1625
Q4R2T2	1ZDY_A	301	-4132.36	-13.7288	-1113.8	-3.70033	10062	33.4286
Q9KGL3	1ZG2_A	94	-3027.86	-32.2112	-538.892	-5.73289	5901	62.7766
P39155	1ZGG_A	150	-2644.71	-17.6314	-950.316	-6.33544	5355	35.7
O25839	1ZHC_A	76	-2448.03	-32.211	-401.881	-5.28791	4140	54.4737
P02528	1ZIR_A	173	-2717.39	-15.7074	-1783.63	-10.31	6282	36.3121
Q9KUA3	1ZU0_A	529	-5919.93	-11.1908	-1434.39	-2.71151	15369	29.0529
P03036	1ZUG_A	71	-2172.35	-30.5964	-397.261	-5.59523	3231	45.507
P39408	1ZZM_A	259	-3759.71	-14.5162	-1582.46	-6.1099	8789	33.9344
Q9K082	2A0J_A	146	-2052.83	-14.0605	-832.592	-5.70268	5187	35.5274
Q9X0C6	2A0N_A	251	-3610.68	-14.3852	-1420.03	-5.65747	8491	33.8287
Q13404	2A4D_A	139	-2106.94	-15.1579	-748.741	-5.38663	5811	41.8058
P69348	2A6S_B	84	-2114.76	-25.1758	-417.146	-4.96602	4211	50.131
P64983	2A7Y_A	80	-1380.17	-17.2521	-638.319	-7.97899	3399	42.4875
P0AB83	2ABK_A	211	-4261	-20.1943	-751.319	-3.56075	7921	37.5403
Q9HK62	2ABY_A	122	-3057.68	-25.0629	-59.147	-0.484811	6656	54.5574
Q8EXP7	2AFR_A	216	-3019.72	-13.9802	-640.727	-2.96633	8096	37.4815
P00489	2AMV_A	829	-11464.1	-13.8288	-3469.07	-4.18464	24441	29.4825
P45344	2APN_A	114	-2544.54	-22.3205	-393.24	-3.44947	5012	43.9649
Q6Q547	2AQA_A	57	-2247.9	-39.4369	-352.672	-6.18723	4903	86.0175
Q9REU3	2AVK_A	133	-2328.59	-17.5082	-1298.63	-9.76414	5447	40.9549
P0ABS8	2AXD_S	76	-1938.39	-25.5051	-129.051	-1.69804	4892	64.3684
Q980V5	2AYJ_A	56	-3814.65	-68.1187	-331.77	-5.92446	3682	65.75
Q82ZZ3	2AZ4_B	426	-6016.55	-14.1234	-1300.31	-3.05236	13937	32.716
P06722	2AZO_B	227	-3550.18	-15.6396	-1404.55	-6.18743	9384	41.3392
P50216	2B0T_A	735	-12822.1	-17.445	-3789.49	-5.15577	21565	29.3401
P54657	2B1O_A	212	-3198.81	-15.0887	-619.404	-2.92172	7862	37.0849
Q9WY58	2B33_A	127	-2089.9	-16.4559	-639.117	-5.03242	5486	43.1969
P21399	2B3Y_A	888	-9866.23	-11.1106	-2444.4	-2.7527	23563	26.5349
P62894	2B4Z_A	104	-3067.35	-29.4938	-337.33	-3.24356	4735	45.5288
O31699	2B5X_A	148	-3359.45	-22.699	-1067.57	-7.21331	5531	37.3716
C0H419	2B8F_A	72	-1303.63	-18.1059	-393.612	-5.46683	3223	44.7639
Q6A8X5	2B9W_A	423	-5653.9	-13.3662	-2084.93	-4.92892	12834	30.3404
Q9XSC9	2BB6_A	414	-9623.58	-23.2454	-2324.28	-5.6142	15459	37.3406
P74334	2BIW_A	479	-5380.57	-11.2329	-602.222	-1.25725	14888	31.0814
O35000	2BKX_A	242	-3304.42	-13.6546	-1705.04	-7.04562	7914	32.7025
P0C0L9	2BZT_A	66	-3004.27	-45.5192	-461.856	-6.99782	3091	46.8333
P93799	2C29_F	326	-4645.4	-14.2497	-1071.14	-3.28572	10918	33.4908
P56965	2C6Z_A	273	-3720.28	-13.6274	-1518.58	-5.56255	9009	33
P07108	2CB8_A	86	-1599.05	-18.5936	-386.734	-4.49691	4092	47.5814
O76764	2CCM_A	190	-3812.33	-20.0649	-1362.73	-7.17226	7366	38.7684
O49482	2CF5_A	352	-4537.85	-12.8916	-762.726	-2.16684	11231	31.9062
Q03161	2CIQ_A	287	-3885.53	-13.5384	-562.277	-1.95915	9081	31.6411
Q41415	2CJP_B	319	-4376.53	-13.7195	-224.443	-0.703583	9945	31.1755
Q5SJF5	2CVE_A	190	-2676.7	-14.0879	-1118.91	-5.88899	7501	39.4789
P95547	2CVH_A	220	-4146.3	-18.8468	-983.099	-4.46863	7775	35.3409
O58023	2CWP_A	109	-2350.92	-21.5681	-35.116	-0.322165	5249	48.156
Q9YAU4	2CXC_A	138	-2725.88	-19.7528	-1222.13	-8.85604	5750	41.6667
Q6L6Q4	2D0B_A	308	-5195.85	-16.8696	-1982.61	-6.43706	11531	37.4383
Q5SH92	2D2F_A	246	-3627.18	-14.7447	-1140.51	-4.63623	8860	36.0163
Q5SJ65	2D3Y_A	219	-5878.51	-26.8425	-1398.28	-6.38483	8278	37.7991
O58836	2D59_A	141	-2699.55	-19.1457	-905.351	-6.42093	5496	38.9787
Q9RC92	2D5J_A	377	-4483.9	-11.8936	-2990.82	-7.9332	10260	27.2149
O59071	2D7J_A	188	-3113.86	-16.5631	-803.04	-4.27149	6671	35.484
O58277	2DB0_B	240	-3437.67	-14.3236	-841.647	-3.50686	9025	37.6042
P54997	2DE2_A	347	-4200.27	-12.1045	-1967.84	-5.67099	10529	30.3429
O58107	2DEI_A	350	-5152.09	-14.7203	-1408.91	-4.02546	10957	31.3057
Q99QV3	2DG1_C	320	-3515.39	-10.9856	-697.678	-2.18024	9594	29.9812
Q6TMG6	2DPE_A	361	-5830.54	-16.1511	-1761.34	-4.87905	11526	31.928
Q9LCC8	2DRW_A	362	-4412.7	-12.1898	-1775.6	-4.90497	10137	28.0028
Q5SJH5	2DYI_A	162	-2824.38	-17.4345	-974.618	-6.01616	6907	42.6358
Q5SJV1	2DYJ_A	91	-2183.71	-23.9968	-1239.11	-13.6166	4525	49.7253
Q972D2	2E5V_A	472	-5883.25	-12.4645	-2357.63	-4.99497	13875	29.3962
Q71EW5	2E7Z_A	727	-9037.47	-12.4312	-1437.67	-1.97753	18327	25.2091
O58271	2E8G_A	240	-3948.3	-16.4512	-1262.43	-5.26012	8835	36.8125
P52141	2EA9_A	103	-1498.98	-14.5532	-199.769	-1.9395	4006	38.8932
Q976Y0	2ECE_A	455	-5157.95	-11.3362	-1623.72	-3.56861	12326	27.0901
Q59014	2EJ9_A	237	-3988.67	-16.8298	-894.332	-3.77355	8896	37.5359
Q973T5	2EJX_A	134	-1951.09	-14.5604	-674.462	-5.0333	5530	41.2687
P04418	2END_A	137	-2975.47	-21.7188	-596.619	-4.35488	5825	42.5182
Q9X035	2ESH_A	114	-2675.05	-23.4654	-620.279	-5.44104	6066	53.2105
P09936	2ETL_A	223	-3153.71	-14.1422	-1368.25	-6.13565	8176	36.6637
Q72JT8	2F23_A	154	-3141.94	-20.4022	-1203.66	-7.81599	6650	43.1818
P52434	2F3I_A	150	-3587.71	-23.918	-531.249	-3.54166	6688	44.5867
Q8IEV4	2F51_A	111	-1821.1	-16.4063	-527.549	-4.75269	4478	40.3423
Q9M6U3	2F82_A	450	-5748.67	-12.7748	-984.976	-2.18884	13902	30.8933
P08017	2FBA_A	492	-9189.91	-18.6787	-2054.78	-4.17638	13280	26.9919
Q9YAX7	2FC3_A	124	-2168.8	-17.4903	-907.812	-7.32106	4805	38.75
Q9RBY6	2FCU_A	309	-4475.56	-14.484	-1472.58	-4.76563	10440	33.7864
Q5SDH5	2FE0_A	131	-2610.23	-19.9254	-779.417	-5.94975	6178	47.1603
P66799	2FEZ_A	373	-5547.02	-14.8714	-2532.06	-6.78836	12950	34.7185
Q9I6D2	2FGO_A	81	-2504.25	-30.9167	-334.932	-4.13496	3606	44.5185
Q82SJ4	2FGX_A	85	-1704.8	-20.0564	-426.66	-5.01953	4216	49.6
Q8CZ42	2FI0_A	79	-1461.48	-18.4998	-191.445	-2.42335	3693	46.7468
Q97RK1	2FI1_A	187	-3286.13	-17.5729	-759.083	-4.05927	7266	38.8556
P80378	2FKX_A	88	-3809.53	-43.2901	-760.38	-8.64068	5250	59.6591
Q9HJM9	2FQH_A	109	-2333.13	-21.4049	215.927	1.98098	5606	51.4312
O07216	2FR2_A	161	-2054.52	-12.761	-795.81	-4.94292	6294	39.0932
Q9HJ79	2G1D_A	98	-2671.51	-27.2603	-558.179	-5.6957	5666	57.8163
P42084	2G3F_A	414	-5183.5	-12.5205	-1082.62	-2.61503	11704	28.2705
P11086	2G72_B	267	-2785.28	-10.4318	-1179.04	-4.41588	8587	32.161
Q58924	2G7H_A	167	-4441.25	-26.5943	-19.317	-0.115671	9015	53.982
Q8ZML5	2G7J_A	112	-2290.93	-20.4547	-1007.67	-8.99704	5010	44.7321
P32626	2G80_A	225	-2694.76	-11.9767	-593.48	-2.63769	8782	39.0311
P07171	2G9B_A	261	-5552.48	-21.2739	-1623.74	-6.22122	8895	34.0805
O55060	2GB4_A	231	-3517.33	-15.2265	-1136.77	-4.9211	8571	37.1039
P40859	2GF3_A	385	-5492.68	-14.2667	-1610.78	-4.18385	11106	28.8468
P0AE18	2GGC_A	263	-3596.5	-13.6749	-1075.79	-4.09046	8404	31.9544
Q975F9	2GGO_A	401	-5974.19	-14.8982	-1772.37	-4.41989	12966	32.3342
Q96Z61	2GGS_A	273	-4329.02	-15.8572	-1297.55	-4.75293	9522	34.8791
Q9X0T1	2GHB_A	373	-5526.83	-14.8172	-957.676	-2.5675	11672	31.2922
Q91LD0	2GJI_A	82	-2179.28	-26.5766	-578.767	-7.05813	3984	48.5854
Q9I4V0	2GJL_A	324	-4303.49	-13.2824	-2242.26	-6.92054	10986	33.9074
P44859	2GKE_A	274	-2866.26	-10.4608	-987.641	-3.60453	8602	31.3942
O73971	2GLW_A	92	-2053.97	-22.3258	-391.039	-4.25042	4543	49.3804
O95164	2GOW_A	116	-2335.53	-20.1339	-476.94	-4.11155	5555	47.8879
Q9I169	2GPF_A	72	-1464.21	-20.3362	-169.364	-2.35228	4183	58.0972
P06730	2GPQ_A	217	-4879.61	-22.4867	-987.553	-4.55094	10795	49.7465
P45618	2GPR_A	154	-2386.25	-15.4951	-351.719	-2.28389	5628	36.5455
Q6N5Z3	2GQB_A	130	-1821.6	-14.0123	-464.859	-3.57584	6165	47.4231
Q3E841	2GRG_A	98	-1766.47	-18.0252	-253.294	-2.58463	4392	44.8163
Q1R4X0	2GT1_A	323	-7104.13	-21.9942	-1698.07	-5.25719	10823	33.5077
P0A744	2GT3_A	211	-3565.09	-16.8962	-494.492	-2.34356	8462	40.1043
P0C1B3	2GUY_A	476	-5555.39	-11.671	-1579.92	-3.31917	12077	25.3718
P0AB65	2GV1_A	92	-1941.27	-21.1008	-731.893	-7.95536	4605	50.0543
O76476	2GVS_A	109	-2880.08	-26.4228	-900.842	-8.26461	5398	49.5229
Q8EBZ9	2GZO_A	187	-2792.43	-14.9328	-108.566	-0.580567	8744	46.7594
Q9HW42	2H3J_A	75	-1336.62	-17.8216	-407.522	-5.43363	4131	55.08
P0A5Y6	2H7M_A	268	-3028.36	-11.2999	-365.896	-1.36528	9473	35.347
O25237	2H9Z_A	86	-2055.95	-23.9063	-226.116	-2.62926	4567	53.1047
O58764	2HD9_A	145	-5466.6	-37.7007	-688.773	-4.75016	6457	44.531
P00811	2HDS_A	358	-3710.92	-10.3657	-691.841	-1.93252	10776	30.1006
P19931	2HFD_A	132	-2393.67	-18.1338	-614.975	-4.6589	6117	46.3409
P50833	2HFI_A	123	-3214.5	-26.1342	-761.47	-6.19081	6115	49.7154
Q4Q6K7	2HFU_A	326	-5515.59	-16.919	-1283.25	-3.93634	10588	32.4785
Q9I4L2	2HG6_A	106	-2291.31	-21.6161	-1068.38	-10.0791	5389	50.8396
Q53WB3	2HIA_A	169	-2187.29	-12.9426	-851.68	-5.03953	5932	35.1006
P32396	2HK6_A	309	-6195.78	-20.0511	-1401.67	-4.53616	10802	34.9579
Q9YDZ4	2HLS_A	232	-4357.18	-18.7809	-1266.7	-5.4599	8262	35.6121
Q8WXC3	2HM2_Q	89	-1842.34	-20.7004	-840.636	-9.44535	4246	47.7079
P03817	2HNA_A	147	-3636.83	-24.7403	-172.207	-1.17148	5673	38.5918
P0A964	2HO9_A	167	-3069.51	-18.3803	-398.226	-2.38459	6267	37.5269
Q9HDQ0	2HRG_A	496	-4599.48	-9.27316	-718.213	-1.44801	12758	25.7218
Q9X0X3	2HS3_A	602	-7358.69	-12.2237	-2228.81	-3.70234	17386	28.8804
Q9BSD7	2I3B_A	189	-3800.91	-20.1107	-1300.05	-6.87856	8237	43.582
P63562	2I3G_A	347	-4287.99	-12.3573	-1253.03	-3.61102	10866	31.3141
O55239	2I62_B	261	-2813.46	-10.7796	-1141.82	-4.3748	8487	32.5172
Q97VZ7	2I6J_A	161	-2646.57	-16.4383	-584.088	-3.62788	5787	35.9441
P0AEV9	2I8L_A	156	-4452.38	-28.5409	-500.752	-3.20995	5757	36.9038
Q9M9P3	2ICY_B	463	-5687.76	-12.2846	-1598.15	-3.45173	15571	33.6307
Q6NA67	2IDA_A	102	-2253.38	-22.092	-252.746	-2.4779	4111	40.3039
Q0PB48	2IG3_A	127	-2449.81	-19.2898	-28.705	-0.226024	6185	48.7008
Q4VPP2	2II2_A	304	-4752.07	-15.6318	-1730.79	-5.69338	10628	34.9605
Q7MXV0	2IM5_A	389	-5444.94	-13.9973	-2458.26	-6.31942	12319	31.6684
P25740	2IW1_A	370	-6390.66	-17.2721	-1692.58	-4.57453	12501	33.7865
P0A4Z2	2IYS_A	175	-4166.03	-23.8059	-1761.31	-10.0646	7321	41.8343
P61497	2J07_A	419	-8194.94	-19.5583	-2775.63	-6.62441	14171	33.821
P0A636	2JA2_A	485	-7012.33	-14.4584	-2746.83	-5.66357	17198	35.4598
Q7X2H8	2JBV_B	530	-6900.19	-13.0192	-3337.11	-6.29643	14257	26.9
Q7DD47	2JC5_A	259	-3945.71	-15.2344	-1294.83	-4.99935	8391	32.3977
Q8AAK6	2JE8_A	837	-8866.95	-10.5937	-3018.51	-3.60634	23665	28.2736
O07756	2JEK_A	140	-1911.9	-13.6565	-886.722	-6.33373	5317	37.9786
A0QTQ6	2JFS_A	232	-3441.36	-14.8334	-1165.7	-5.02459	7384	31.8276
Q9KPK8	2JHQ_A	223	-4332.67	-19.429	-630.717	-2.82833	7776	34.87
Q54727	2JKB_A	661	-7348.82	-11.1177	-3117.58	-4.71646	18648	28.2118
A9CH91	2JMB_A	79	-1714.9	-21.7076	-747.353	-9.46016	3675	46.519
Q6N0Y6	2JN4_A	66	-1036.49	-15.7044	-108.702	-1.647	2667	40.4091
P76575	2JNE_A	71	-1423.35	-20.0471	-162.974	-2.29541	3948	55.6056
Q6R3G0	2JNX_A	134	-4110.87	-30.6782	-47.861	-0.357172	6822	50.9104
Q9HLX9	2JOI_A	96	-2565.08	-26.7196	-1013.38	-10.556	5171	53.8646
Q8WUH1	2JOX_A	106	-3456.97	-32.613	-421.111	-3.97275	4801	45.2925
Q9HWT8	2JPI_A	96	-2496.48	-26.005	-466.509	-4.85947	4269	44.4688
A9CHM9	2JQ4_A	83	-1995.6	-24.0434	-293.186	-3.53236	3687	44.4217
Q6N568	2JQ5_A	128	-2353.88	-18.3897	-1424.17	-11.1264	5457	42.6328
P80864	2JSY_A	167	-2822.49	-16.9011	-827.676	-4.95614	5561	33.2994
Q97ZE3	2JTM_A	60	-1737.49	-28.9581	-221.211	-3.68685	3324	55.4
Q6N4D8	2JTV_A	65	-1397.21	-21.4955	-883.357	-13.5901	3366	51.7846
Q08971	2JYN_A	146	-2769.62	-18.97	-370.251	-2.53597	7013	48.0342
O04311	2JZ4_A	299	-4848.21	-16.2148	-321.871	-1.07649	13196	44.1338
P53178	2JZC_A	201	-3382.76	-16.8297	-71.351	-0.35498	7903	39.3184
Q5MK11	2JZK_A	103	-1399.57	-13.588	-1087.98	-10.563	4113	39.932
O25821	2K0Z_A	110	-2593.08	-23.5735	-646.323	-5.87566	4478	40.7091
Q2VU68	2K19_A	98	-2472.86	-25.2332	-491.827	-5.01864	5183	52.8878
Q9HJL1	2K24_A	110	-2940.07	-26.7279	-590.925	-5.37205	5005	45.5
Q8YY42	2K2V_A	126	-5718.24	-45.3828	-903.359	-7.16952	5603	44.4683
P68466	2K36_A	149	-3096.94	-20.7848	-282.026	-1.89279	6648	44.6174
Q49ZM2	2K3A_A	155	-2288.31	-14.7633	-528.546	-3.40997	7647	49.3355
P29395	2K3F_A	141	-2752.52	-19.5214	-411.26	-2.91674	6118	43.3901
P80870	2K4K_A	130	-2815.68	-21.6591	-387.876	-2.98366	7370	56.6923
Q9HJ78	2K4X_A	55	-2209.66	-40.1755	-523.261	-9.51384	4099	74.5273
A9CJY7	2K54_A	123	-1999.96	-16.2599	-233.285	-1.89663	5409	43.9756
Q3IYU5	2K5K_A	62	-2233.86	-36.0301	-884.764	-14.2704	5437	87.6935
O25966	2K6P_A	84	-2413.88	-28.7367	-308.463	-3.67218	4395	52.3214
O26807	2K8D_A	151	-2458.48	-16.2814	-981.452	-6.49968	6689	44.298
Q9X0J6	2K9Z_A	89	-1833	-20.5955	-223.989	-2.51673	4382	49.236
Q9X187	2KA0_A	124	-2256.74	-18.1995	-537.507	-4.33473	4696	37.871
Q8NQJ3	2KB4_A	143	-2778.89	-19.4328	-1111.04	-7.76953	7357	51.4476
Q38584	2KBZ_A	99	-2950.58	-29.8038	-266.576	-2.69269	4970	50.202
P0AAN1	2KC5_A	162	-2218.51	-13.6945	-404.894	-2.49935	7487	46.216
Q980W3	2KCO_A	133	-3322.76	-24.9832	-916.406	-6.89027	9089	68.3383
P09163	2KCW_A	147	-2536.53	-17.2553	-635.879	-4.32571	5844	39.7551
Q980C1	2KDS_A	95	-3026.11	-31.8538	-436.472	-4.59444	4901	51.5895
O53509	2KFS_A	146	-2363.23	-16.1865	-1311.36	-8.9819	6187	42.3767
P0A9K9	2KFW_A	196	-4827.05	-24.6278	-1040.38	-5.30808	10363	52.8724
P24522	2KG4_A	165	-4343.65	-26.3251	-894.116	-5.41888	7891	47.8242
P41039	2KGO_A	88	-1945.45	-22.1073	-942.132	-10.706	5735	65.1705
Q8EF49	2KII_A	181	-3565.24	-19.6975	-48.629	-0.268669	8053	44.4917
Q5SLP8	2KJV_A	101	-2177.39	-21.5583	-638.204	-6.31885	6045	59.8515
O30319	2KKU_A	139	-4245.81	-30.5454	-939.159	-6.75654	6532	46.9928
Q923B0	2KL2_A	149	-2473.76	-16.6024	-505.911	-3.39538	5908	39.651
Q08L07	2KMG_A	142	-2383.88	-16.7879	-678.371	-4.77726	5779	40.6972
Q9ULZ3	2KN6_A	195	-3605.55	-18.49	-798.178	-4.09322	9515	48.7949
Q7D0C7	2KNR_A	118	-2484.13	-21.052	-1244.03	-10.5427	4895	41.4831
O73557	2KO5_A	99	-2186.78	-22.0887	-15.786	-0.159455	6968	70.3838
Q83IV8	2KO6_A	89	-2387.15	-26.8219	-267.608	-3.00683	5346	60.0674
P63045	2KOG_A	116	-2624.33	-22.6235	386.794	3.33443	8904	76.7586
Q9KZL7	2KPI_A	56	-1562.65	-27.9045	-173.554	-3.09918	3324	59.3571
Q16186	2KR0_A	407	-7067.48	-17.3648	-1745.71	-4.28921	22834	56.1032
Q86PR3	2KSH_A	110	-2185.22	-19.8657	-393.7	-3.57909	5076	46.1455
Q9RLG7	2KV5_A	33	-1147.89	-34.7846	29.178	0.884182	2587	78.3939
O27849	2KX2_A	96	-4475.59	-46.6207	-354.52	-3.69292	5193	54.0938
P03714	2KX4_A	117	-2551.32	-21.8062	-1329.57	-11.3639	7467	63.8205
P69808	2KYR_A	108	-2560.63	-23.7095	-465.726	-4.31228	4370	40.463
Q9WYF6	2KYZ_A	67	-1739.53	-25.9631	-428.269	-6.39207	3136	46.806
Q83RR3	2KZ4_A	112	-2104.15	-18.7871	-903.321	-8.06537	5596	49.9643
Q46864	2KZ8_A	131	-3801.48	-29.0189	-378.413	-2.88865	6016	45.9237
P15281	2L0K_A	93	-3765.47	-40.4889	-489.559	-5.26408	5528	59.4409
Q31RK1	2L1N_A	120	-2284.2	-19.035	-575.152	-4.79293	5295	44.125
O14907	2L4S_A	124	-1970.56	-15.8916	-588.16	-4.74323	5881	47.4274
P0ACD4	2L4X_A	128	-3039.33	-23.7447	-510.946	-3.99177	7059	55.1484
Q72F37	2L6C_A	104	-1798.02	-17.2887	-495.203	-4.76157	4406	42.3654
A1S319	2L6O_A	114	-2057.95	-18.0522	-431.715	-3.78697	5085	44.6053
B9Q2C8	2L72_A	118	-1802.58	-15.2761	-518.768	-4.39634	4820	40.8475
Q9HVI1	2L74_A	125	-3268.06	-26.1445	-1177.74	-9.42191	6563	52.504
D4GUF6	2L83_A	87	-2874.18	-33.0365	-342.42	-3.93586	4577	52.6092
Q9Y530	2L8R_A	150	-3486.27	-23.2418	-900.524	-6.00349	5870	39.1333
Q9Y3A5	2L9N_A	250	-6581.13	-26.3245	-1358.1	-5.43241	12394	49.576
O58440	2LCQ_A	161	-3924.14	-24.3736	-844.446	-5.24501	8128	50.4845
Q11S07	2LEQ_A	146	-2882.52	-19.7433	261.012	1.78775	7666	52.5068
Q83J25	2LF0_A	120	-3478.66	-28.9888	-722.543	-6.02119	6846	57.05
P40632	2LHJ_A	97	-3268.5	-33.6959	-773.241	-7.97156	5691	58.6701
Q57YG1	2LJ4_A	115	-1781.18	-15.4885	-862.052	-7.4961	4283	37.2435
D4GZE7	2LJI_A	66	-2180.87	-33.0435	-305.315	-4.62598	3801	57.5909
P0A7Y8	2LJP_A	119	-5435.77	-45.6787	-977.894	-8.2176	6780	56.9748
Q2GHP7	2LJU_A	104	-2746.62	-26.4098	-280.119	-2.69345	7873	75.7019
Q82SY3	2LKI_A	83	-1920.77	-23.1418	-295.755	-3.56331	3477	41.8916
A1B602	2LL0_A	104	-2954.87	-28.4122	-1180.32	-11.3492	5715	54.9519
Q99828	2LM5_A	184	-4891.46	-26.584	-886.778	-4.81945	8365	45.462
A8I0L8	2LN8_A	75	-909.25	-12.1233	-462.268	-6.16357	3342	44.56
Q7CQN6	2LOJ_A	63	-1523.84	-24.1879	-420.077	-6.66789	4501	71.4444
Q9Y241	2LOM_A	93	-2390.09	-25.6999	530.255	5.70167	7316	78.6667
Q9P298	2LON_A	99	-3080.12	-31.1123	-76.858	-0.776343	7633	77.101
Q9Y6G1	2LOO_A	99	-2205.23	-22.275	798.561	8.06627	6217	62.798
Q96BM0	2LOQ_A	104	-1075.96	-10.3458	653.768	6.28623	6725	64.6635
Q96I45	2LOR_A	108	-1746.6	-16.1722	655.462	6.06909	7176	66.4444
P46109	2LQN_A	303	-4989.39	-16.4666	-973.919	-3.21425	13914	45.9208
A3E0V9	2LUS_A	143	-2682.44	-18.7583	-663.484	-4.63975	5730	40.0699
Q8KNE9	2LUZ_A	182	-4008.22	-22.0232	-1507.58	-8.28343	7470	41.044
O25854	2LXR_A	76	-1580.6	-20.7974	-262.003	-3.44741	3634	47.8158
P08373	2MBR_A	340	-4352.75	-12.8022	-1288.71	-3.79031	11698	34.4059
Q966X9	2NNR_A	110	-1758.94	-15.9904	-267.33	-2.43027	4630	42.0909
P04482	2NO8_A	85	-2500.55	-29.4183	-925.032	-10.8827	4001	47.0706
P13402	2NRG_A	82	-1524.55	-18.5921	824.878	10.0595	5407	65.939
Q8NLC1	2NSF_A	240	-3668.06	-15.2836	-1236.91	-5.15381	8797	36.6542
Q84BQ9	2NXE_A	254	-3628.13	-14.284	-757.804	-2.98348	9243	36.3898
Q97W59	2NXU_A	134	-3188.69	-23.7962	-9.447	-0.0705	7406	55.2687
P33937	2NYA_A	791	-11351.8	-14.3512	-2873	-3.63211	20187	25.5209
P0AFC0	2O1C_A	147	-2145.09	-14.5924	-735.263	-5.00179	6010	40.8844
Q9RY71	2O5F_B	162	-1974.98	-12.1912	-1462.46	-9.02756	6260	38.642
Q9RVE0	2O5V_A	358	-5058.8	-14.1307	-3118.58	-8.71111	12622	35.257
Q9WXN8	2O7I_A	582	-6817.64	-11.7142	-1386.54	-2.38237	16739	28.7612
Q04081	2OB1_A	319	-4275.84	-13.4039	-1365.14	-4.27943	10776	33.7806
O28417	2OEB_A	152	-2466.06	-16.2241	-550.264	-3.62016	5821	38.2961
Q8Z2A5	2OFK_B	183	-2656.08	-14.5141	-901.088	-4.92398	6884	37.6175
Q9Z4Z5	2OG7_A	319	-4026.87	-12.6234	-2225.44	-6.97629	10006	31.3668
P32911	2OGH_A	108	-3050.75	-28.2477	-569.372	-5.27196	6575	60.8796
O32092	2OHW_A	128	-1806.02	-14.1095	-495.276	-3.86934	5346	41.7656
Q93RE7	2OKX_A	954	-10308.6	-10.8057	-4438.6	-4.65262	24854	26.0524
Q9X9P9	2OLN_A	385	-4205.38	-10.9231	-2568.63	-6.67176	11387	29.5766
P22259	2OLR_A	535	-6570.08	-12.2805	-2494.15	-4.66197	15924	29.7645
P69824	2OQ3_A	147	-2794.25	-19.0085	-442.133	-3.00771	5209	35.4354
P0AAM3	2OT2_A	90	-1955.32	-21.7258	-212.779	-2.36421	4185	46.5
O25552	2OTR_A	90	-2607.44	-28.9715	46.94	0.521556	4595	51.0556
Q60185	2OV6_A	101	-2037.18	-20.1701	-115.716	-1.1457	5733	56.7624
Q9NRX4	2OZW_A	125	-2182.29	-17.4583	-335.755	-2.68604	5282	42.256
P12530	2P0M_A	662	-7640.77	-11.5419	-1164.01	-1.75832	20711	31.2855
A3FEV8	2P14_A	186	-3020.02	-16.2367	-542.75	-2.91801	6756	36.3226
A1B060	2P4X_A	233	-3262.35	-14.0015	-1179.47	-5.06209	9136	39.2103
Q5SKQ2	2P5Y_A	311	-3703.06	-11.9069	-1082.16	-3.47963	10228	32.8875
O67812	2P6C_A	137	-2965.55	-21.6464	-445.778	-3.25385	6021	43.9489
Q00511	2PES_A	295	-5116.3	-17.3434	-705.419	-2.39125	12415	42.0847
O58715	2PHC_B	216	-3444.45	-15.9465	-200.477	-0.928134	8910	41.25
P33164	2PIA_A	321	-4278.74	-13.3294	-2758.85	-8.59455	11691	36.4206
Q972R9	2PJZ_A	261	-3677.26	-14.0891	-1485.11	-5.69009	9183	35.1839
P05089	2PLL_A	314	-4243.39	-13.514	-1082.12	-3.44624	9677	30.8185
P62942	2PPN_A	107	-1500.5	-14.0234	-513.219	-4.79644	4450	41.5888
P0A7D1	2PTH_A	193	-3698.99	-19.1658	-857.431	-4.44265	7134	36.9637
Q381M1	2Q0E_A	331	-5861.89	-17.7096	-1787.97	-5.40171	11643	35.1752
P20581	2Q0J_B	301	-4124.23	-13.7018	-2211.78	-7.34811	9878	32.8173
P38698	2QB7_A	393	-6333.6	-16.116	-2418.05	-6.1528	14068	35.7964
P13035	2QCU_B	501	-8416.25	-16.7989	-2633.21	-5.25591	16202	32.3393
Q9HYK7	2QDX_A	257	-3894.61	-15.1541	-1465.96	-5.70412	9249	35.9883
Q5SLQ3	2QHT_A	210	-3237.49	-15.4166	-890.567	-4.2408	7477	35.6048
O32221	2QIF_A	69	-1962.21	-28.4379	-534.414	-7.74513	3023	43.8116
P40554	2QJL_A	99	-3100.13	-31.3145	-531.528	-5.36897	4139	41.8081
P27487	2QJR_A	728	-8466.46	-11.6297	-1660.26	-2.28057	23644	32.478
P0A185	2QPZ_A	103	-2259.86	-21.9404	-411.923	-3.99925	4078	39.5922
P38998	2QRL_A	371	-6827.02	-18.4017	-1438.22	-3.87661	12729	34.31
O52063	2QT3_A	401	-4598.91	-11.4686	-1269.04	-3.16468	12003	29.9327
Q50642	2QVB_A	297	-3259.17	-10.9736	-1921.72	-6.47043	8860	29.8316
Q8I3J4	2R0J_A	147	-2596.32	-17.662	-666.04	-4.53088	6480	44.0816
A9CKY2	2R2D_A	276	-2893.75	-10.4846	-1510.54	-5.47296	9250	33.5145
P0A6U8	2R4T_A	477	-5660.12	-11.8661	-1547.22	-3.24365	13817	28.9665
O15247	2R5G_A	237	-3800.03	-16.0339	-937.32	-3.95494	9425	39.7679
Q15GI4	2R6J_A	310	-4095	-13.2097	-660.9	-2.13194	10409	33.5774
Q8A090	2RBK_A	261	-3584.52	-13.7338	-897.688	-3.43942	8233	31.5441
A8E1U5	2RDG_A	192	-3478.9	-18.1193	-1481.71	-7.71724	7990	41.6146
Q82IZ1	2RDN_A	275	-4673.56	-16.9948	-1369.26	-4.97913	9288	33.7745
Q978J0	2RFM_B	184	-2466.07	-13.4026	-1010.48	-5.49172	6633	36.0489
Q08788	2RON_A	242	-4886.79	-20.1934	390.672	1.61435	10835	44.7727
Q8DLG7	2RQ6_A	138	-2712.56	-19.6563	-438.044	-3.17423	6716	48.6667
P0AFX0	2RQL_A	95	-1963.03	-20.6635	-525.457	-5.53113	4492	47.2842
C4XAL0	2RQX_A	81	-1606.15	-19.829	-670.358	-8.27602	4011	49.5185
Q9HTK9	2V3A_A	381	-4231.49	-11.1063	-1887.47	-4.95399	12966	34.0315
P81186	2V3V_A	721	-10699.5	-14.8398	-3448.03	-4.78229	18938	26.2663
A1JSS8	2V8I_A	543	-5650.77	-10.4066	-2731.78	-5.03091	15774	29.0497
Q59990	2VE3_A	435	-5661.88	-13.0158	-787.524	-1.8104	15042	34.5793
Q9ZBU1	2VFT_A	415	-4750.41	-11.4468	-1718.84	-4.14178	12230	29.4699
O34450	2VHL_B	393	-5025.41	-12.7873	-1588.52	-4.04203	11220	28.5496
Q9U1G7	2VIM_A	104	-1567.56	-15.0727	-801.596	-7.70765	4120	39.6154
Q8PC69	2VSY_A	547	-7497.42	-13.7064	-2041.9	-3.73291	16259	29.7239
Q05097	2VXJ_A	121	-1159.52	-9.58279	-309.609	-2.55875	4736	39.1405
P24182	2W70_A	446	-5645.59	-12.6583	-2056.63	-4.61128	13610	30.5157
Q06A71	2WB9_A	210	-3686.17	-17.5532	-1037.34	-4.93973	8113	38.6333
O86516	2WCO_A	742	-9544.44	-12.8631	-4391.94	-5.91906	19161	25.8235
Q72IT0	2WDC_A	542	-5777.16	-10.659	-2442.66	-4.50675	14927	27.5406
O95861	2WEF_A	303	-3720.03	-12.2773	-951.654	-3.14077	9459	31.2178
Q9HBL8	2WM3_A	296	-4134.57	-13.9682	-1399.81	-4.72907	10396	35.1216
P14300	2WOC_A	291	-4772.67	-16.4009	-1509.87	-5.18857	8873	30.4914
Q8KRB4	2WOL_A	553	-5795.81	-10.4807	-3441.39	-6.22314	15661	28.3201
Q8A0N1	2WW3_A	736	-7127.08	-9.68353	-1988.3	-2.7015	18109	24.6046
Q5ZVS2	2WZF_A	515	-8309.28	-16.1345	-2509.05	-4.87195	18489	35.901
Q59263	2X0K_A	338	-5401.22	-15.9799	-1456.72	-4.30982	12541	37.1036
A0R3E2	2X1L_A	511	-6353.08	-12.4326	-2905.67	-5.68624	15744	30.8102
Q7NZQ8	2X8N_A	109	-2573.11	-23.6066	-1028.93	-9.43974	5194	47.6514
Q10714	2X97_A	598	-8714.64	-14.573	-2473.35	-4.13604	18676	31.2308
O66663	2XCI_B	352	-9130.54	-25.939	-1164.67	-3.30871	12289	34.9119
Q3YPH0	2XFA_A	143	-2410.89	-16.8594	-533.143	-3.72827	5615	39.2657
D7GNB4	2XFD_A	109	-949.267	-8.70887	-685.682	-6.29066	3693	33.8807
Q43758	2XIF_A	249	-3430.38	-13.7766	-852.23	-3.42261	8137	32.6787
B8GY04	2XJ4_A	270	-3477.25	-12.8787	-1929.92	-7.14786	9815	36.3519
O76242	2XKI_A	110	-1886.03	-17.1457	-337.869	-3.07154	4692	42.6545
P05820	2XMX_A	270	-3856.93	-14.2849	-408.025	-1.5112	9493	35.1593
Q5HH39	2XMZ_A	266	-4406.36	-16.5653	-818.023	-3.07527	9229	34.6955
Q81TB7	2XOD_A	118	-2238.03	-18.9664	-714.161	-6.05221	4716	39.9661
B3PBD9	2XVL_A	944	-8578.21	-9.08708	-4095.68	-4.33865	23799	25.2108
P25397	2XVM_B	194	-2744.28	-14.1458	-1537.6	-7.92579	7253	37.3866
Q7CX73	2XYK_B	130	-2245.94	-17.2765	-592.453	-4.55733	5590	43
Q4WQS0	2XZI_A	385	-4571.52	-11.8741	-2054.81	-5.33718	10994	28.5558
P82974	2Y2C_A	179	-2360.82	-13.1889	-846.999	-4.73184	6357	35.514
P52704	2YAS_A	256	-3045.57	-11.8967	-325.932	-1.27317	7671	29.9648
B8ZY56	2YDT_A	359	-4562.86	-12.7099	-655.244	-1.82519	10597	29.5181
Q96ZY1	2YR2_A	142	-2986.24	-21.0299	-861.642	-6.0679	7586	53.4225
O67315	2YVW_A	416	-5729.25	-13.7722	-2592.12	-6.23106	12493	30.0312
O66949	2YW2_A	423	-5694.62	-13.4625	-2422.28	-5.72643	13638	32.2411
Q59055	2YWJ_A	185	-3105.06	-16.7841	-1043.85	-5.64243	6434	34.7784
Q5SHC1	2YYS_A	284	-4186.02	-14.7395	-1124.58	-3.95977	9679	34.081
Q96XQ7	2Z0M_A	331	-5439.68	-16.4341	-2295.09	-6.93382	12284	37.1118
O58093	2Z0T_A	109	-2111.1	-19.3679	-637.758	-5.85099	4537	41.6239
Q5SHN1	2Z0X_A	157	-2029.18	-12.9247	-948.782	-6.0432	5678	36.1656
Q5JII0	2Z1C_B	74	-1550.39	-20.9512	23.457	0.316986	3765	50.8784
A8QYL1	2Z4T_A	493	-7045.7	-14.2915	-1804.37	-3.65998	16928	34.3367
P21397	2Z5X_A	513	-7453.02	-14.5283	-517.818	-1.00939	16344	31.8596
Q9Y3C8	2Z6O_A	166	-2775.09	-16.7174	-948.851	-5.71597	7270	43.7952
Q9RBY1	2Z8X_A	616	-8293.67	-13.4638	-2010.74	-3.26419	17976	29.1818
Q8N8N7	2ZB7_A	350	-3944.65	-11.2704	-927.092	-2.64883	11732	33.52
P39315	2ZCV_A	283	-3376.09	-11.9297	-829.149	-2.92986	9234	32.629
P11904	2ZGY_A	320	-4616.31	-14.426	-1379.31	-4.31033	11666	36.4562
O73946	2ZJ8_A	700	-10709	-15.2986	-3645.74	-5.2082	23935	34.1929
O24313	2ZMK_A	237	-2435.47	-10.2762	-638.339	-2.69341	7951	33.5485
B3Y8K6	2ZPS_A	221	-2181.05	-9.86902	-283.075	-1.28088	7190	32.5339
Q3UZZ6	2ZPT_X	288	-4155.77	-14.4297	-965.887	-3.35377	9417	32.6979
O31527	2ZUY_A	604	-7676.74	-12.7098	-2692.45	-4.45771	15972	26.4437
Q5SHV7	2ZWR_B	207	-2383.3	-11.5135	-62.665	-0.302729	7002	33.8261
P00183	2ZWU_A	405	-4744.23	-11.7142	-1721.79	-4.25132	12482	30.8198
P96850	2ZYQ_A	296	-3601.82	-12.1683	-1925.96	-6.50661	9870	33.3446
O28511	2ZYR_B	454	-6123.71	-13.4883	-1444.15	-3.18095	13687	30.1476
Q764N8	3A0F_A	753	-5417.88	-7.19505	-1884.1	-2.50213	20294	26.9509
A9CEJ9	3A0O_A	764	-9649.76	-12.6306	-3116.68	-4.07943	22473	29.4149
Q7DKE4	3A1K_A	508	-5538.79	-10.9031	-1523.07	-2.99818	14961	29.4508
P13398	3A2P_A	483	-5072.62	-10.5023	-2137.03	-4.42448	12450	25.7764
Q5SI12	3A3U_A	270	-2662.54	-9.86125	-1450.26	-5.37133	8183	30.3074
P08337	3A6T_A	127	-2658.15	-20.9303	-746.61	-5.87882	5093	40.1024
P0A6T9	3A7L_A	128	-5306.69	-41.4585	-617.444	-4.82378	4710	36.7969
P32099	3A7R_A	337	-4832.87	-14.3408	-2329.47	-6.91237	11904	35.3234
Q85FT5	3AB5_A	97	-2178.13	-22.455	-413.278	-4.2606	3786	39.0309
O00625	3ACL_A	288	-4197.99	-14.5763	-1498.86	-5.20437	9268	32.1806
P53196	3ACP_A	417	-7052.66	-16.9128	-2216.75	-5.31594	13731	32.9281
A9JQL9	3ACX_A	284	-5302.72	-18.6716	-1007	-3.54579	10878	38.3028
Q4W803	3AHN_A	564	-6797.99	-12.0532	-2527.65	-4.48165	17093	30.3067
P53051	3AJ7_A	586	-6477.86	-11.0544	-2543.38	-4.34025	16750	28.5836
Q5SL35	3AKC_A	208	-3176.7	-15.2726	-1332.1	-6.40431	7154	34.3942
Q988D3	3ALJ_A	369	-4022.68	-10.9016	-2132.19	-5.77828	11499	31.1626
Q9X273	3AMC_A	308	-4442.15	-14.4226	-1562.54	-5.07318	10281	33.3799
Q60032	3AMM_A	255	-4532.27	-17.7736	-914.902	-3.58785	7986	31.3176
Q5SLG6	3APT_A	292	-5183.55	-17.7519	-2415.21	-8.27127	10885	37.2774
Q4JA33	3ATR_A	452	-5949.64	-13.1629	-1742.52	-3.85514	14464	32
Q5SJ64	3AU2_A	575	-8042.35	-13.9867	-3908.09	-6.79668	19599	34.0852
B9ZZP0	3AUK_A	386	-3891.7	-10.0821	-1569.24	-4.0654	11252	29.1503
O24782	3AWM_A	407	-6517.23	-16.0129	-1977.22	-4.85804	13143	32.2924
Q53W91	3AYV_D	244	-3005.19	-12.3164	-1587.86	-6.50761	8371	34.3074
B6YW62	3B2A_A	261	-4601.87	-17.6317	-1228.01	-4.70503	9460	36.2452
P04825	3B34_A	866	-9515.85	-10.9883	-4189.75	-4.83805	25342	29.2633
P33324	3B7N_A	307	-5044.52	-16.4317	-404.816	-1.31862	11745	38.2573
A4IU28	3B9O_A	433	-7677.37	-17.7306	-1383.09	-3.19419	13796	31.8614
P0AFW4	3BMB_A	135	-2636.8	-19.5319	-574.397	-4.25479	4995	37
P40406	3BMX_A	617	-12130.6	-19.6606	-2735.95	-4.43429	17785	28.825
Q8FIC7	3BQW_A	347	-5141.76	-14.8178	-1580.65	-4.55518	12734	36.6974
O35031	3BR8_A	90	-1429.15	-15.8795	-764.345	-8.49272	4035	44.8333
P38051	3BZN_A	430	-5812.72	-13.518	-2134.69	-4.9644	13607	31.6442
P25373	3C1S_A	107	-2328.61	-21.7627	-459.888	-4.29802	4294	40.1308
Q9WY43	3C1Y_A	349	-5883.81	-16.859	-2188.51	-6.27081	13058	37.4155
P74795	3C4S_A	57	-1125.59	-19.7471	-317.549	-5.57104	2947	51.7018
P42592	3C68_A	758	-7643.98	-10.0844	-2945.78	-3.88625	21089	27.8219
Q45071	3C7F_A	487	-4364.94	-8.96293	-1389.49	-2.85317	13439	27.5955
P0A9N4	3C8F_A	245	-4098.84	-16.73	-1284.47	-5.24274	8749	35.7102
Q9I2W7	3C8O_B	161	-2633.43	-16.3567	-795.272	-4.93958	5666	35.1925
P29166	3C8Y_A	574	-8483.14	-14.779	-1867.1	-3.25279	17621	30.6986
P34209	3CA8_A	261	-2979.21	-11.4146	-1006.22	-3.85526	9267	35.5057
P0AE67	3CHY_A	128	-2097.31	-16.3852	-537.417	-4.19857	4778	37.3281
A5H1I6	3CIV_A	316	-3761.88	-11.9047	-2030.98	-6.42716	9516	30.1139
Q9HXE7	3CN9_A	214	-2532.26	-11.833	-906.376	-4.2354	6843	31.9766
P65067	3CTO_C	86	-1798.84	-20.9167	-537.876	-6.25437	5337	62.0581
B3EYM8	3CU9_A	314	-4437.22	-14.1313	-768.546	-2.4476	9827	31.2962
P08997	3CUZ_A	529	-5682.65	-10.7422	-2400.02	-4.53691	16136	30.5028
Q1CZR7	3CWV_A	349	-5229.63	-14.9846	-2347.77	-6.72713	11708	33.5473
O58465	3D79_A	167	-3258.3	-19.5108	-1005.17	-6.01897	6649	39.8144
P39825	3D9Y_A	126	-1222.88	-9.70544	-122.537	-0.972516	4440	35.2381
P71554	3DA8_A	213	-2836.67	-13.3177	-1059.3	-4.97324	8079	37.9296
Q40778	3DAN_A	473	-5559.4	-11.7535	-685.405	-1.44906	15432	32.6258
Q05115	3DG9_A	232	-2249.15	-9.69461	-1318.49	-5.68315	6753	29.1078
P0CJ63	3DHC_A	250	-3530.57	-14.1223	-384.837	-1.53935	8207	32.828
F9USZ1	3DHU_A	422	-4496.43	-10.655	-1659.73	-3.93301	11956	28.3318
B2CZF3	3DKR_A	241	-2939.59	-12.1975	-541.326	-2.24617	7744	32.1328
Q8U051	3DMD_C	318	-5887.9	-18.5154	-2437.2	-7.66415	11093	34.8836
Q5SKW0	3DMG_A	371	-5096.93	-13.7384	-1823.54	-4.91519	11780	31.752
P07379	3DTB_A	620	-8190.05	-13.2098	-2197.53	-3.54441	18918	30.5129
Q0PBW4	3E13_X	317	-4716.48	-14.8785	-1581.57	-4.98918	10650	33.5962
P96275	3E3U_A	196	-2715.54	-13.8548	-929.305	-4.74135	6905	35.2296
Q73WB6	3E4W_A	303	-4398.02	-14.5149	-1363.92	-4.5014	10625	35.066
Q9I1L5	3E59_D	313	-4588.81	-14.6607	-1875.49	-5.99197	11196	35.77
O14773	3EDY_A	544	-5368.84	-9.8692	-1282.62	-2.35776	15912	29.25
P69853	3EFP_A	204	-2254.32	-11.0506	-377.241	-1.84922	7275	35.6618
Q8FV25	3EG4_A	279	-3540.03	-12.6883	-972.305	-3.48496	10606	38.0143
Q3JUV5	3EJ0_A	173	-2817.81	-16.2879	-167.695	-0.969335	6442	37.237
Q2Z1W1	3EQN_A	752	-3531.77	-4.6965	-1680.65	-2.2349	16097	21.4056
Q8TLW1	3ETC_B	537	-8201.05	-15.272	-1633.09	-3.04114	16327	30.4041
A5KE01	3EWC_A	357	-4557.89	-12.7672	-905.034	-2.53511	11133	31.1849
Q8XAB8	3EYE_A	153	-2279.18	-14.8966	-622.38	-4.06784	5817	38.0196
P77072	3F0P_A	208	-2527.55	-12.1517	-1075.23	-5.16939	7267	34.9375
Q9Y2S2	3F3S_B	311	-4700.6	-15.1145	-150.492	-0.483897	13610	43.7621
Q8A3I2	3F4K_A	254	-3776.6	-14.8685	-661.012	-2.60241	8813	34.6969
P00720	3FA0_A	162	-2769.8	-17.0975	-1208.75	-7.46143	6588	40.6667
Q0GMU2	3FAK_A	297	-3534.35	-11.9002	-923.055	-3.10793	9536	32.1077
P0A8U0	3FFV_A	181	-2937.1	-16.2271	-554.109	-3.06138	7085	39.1436
Q5GV10	3FK5_A	338	-4343.19	-12.8497	-1431.27	-4.23454	11752	34.7692
Q8SR45	3FM3_A	356	-5159.24	-14.4923	-1791.76	-5.03304	11860	33.3146
Q69B42	3FT9_A	94	-1805.09	-19.2031	-522.605	-5.55963	3971	42.2447
O67680	3FTD_A	240	-4368.55	-18.2023	-1123.99	-4.68329	8994	37.475
Q7W0A9	3FVV_A	223	-2885.34	-12.9387	-1645.89	-7.38068	7853	35.2152
Q8ZPQ1	3G0M_A	138	-2163.54	-15.6778	-1036.14	-7.5083	5654	40.971
Q15493	3G4E_B	297	-3112.28	-10.479	-1226.52	-4.1297	9212	31.0168
P00374	3GHW_A	186	-3121.41	-16.7818	-964.26	-5.18419	7708	41.4409
Q58026	3GIA_A	433	-3599.09	-8.31198	3138.03	7.24717	12417	28.6767
Q6G2E9	3GIR_A	361	-4558.06	-12.6262	-684.886	-1.89719	11530	31.9391
Q9NX01	3GIX_A	141	-2222.51	-15.7625	-319.813	-2.26818	5878	41.6879
P09955	3GLJ_A	395	-4629.1	-11.7193	-1155.91	-2.92635	11952	30.2582
Q8DR49	3GON_A	329	-4182.8	-12.7137	-1478.62	-4.49429	10556	32.0851
Q9UTN9	3GVA_A	107	-2376.88	-22.2138	-731.851	-6.83973	4686	43.7944
P06132	3GVR_A	356	-4876.5	-13.698	-1710.87	-4.80582	10621	29.8343
Q9AJS0	3GZK_A	531	-6344.81	-11.9488	-2216.05	-4.17334	14778	27.8305
Q99WQ5	3H04_A	272	-2881.87	-10.5951	-802.966	-2.95208	8707	32.011
Q4Q5S8	3H5Z_A	411	-5928.22	-14.4239	-1462.48	-3.55834	14621	35.5742
B9V973	3H6Q_A	168	-2705.56	-16.1045	-442.445	-2.6336	7193	42.8155
P39639	3H7J_A	224	-3955	-17.6562	-1063.9	-4.74957	7822	34.9196
P13319	3H8J_A	297	-5912.04	-19.9058	-942.145	-3.17221	11679	39.3232
A6XNC6	3HBF_A	443	-5999.99	-13.544	-834.913	-1.88468	14079	31.781
O64205	3HC7_A	252	-3127.6	-12.4111	-552.736	-2.1934	8638	34.2778
P54922	3HFW_A	357	-5087.42	-14.2505	-886.213	-2.48239	9700	27.1709
Q6G5F4	3HHJ_B	131	-2131	-16.2672	-253.719	-1.93679	5554	42.3969
Q973H2	3HJE_A	704	-8849.87	-12.5708	-3393.95	-4.82095	20526	29.1562
O66891	3HJL_A	321	-6910.27	-21.5273	-1051.69	-3.27628	16158	50.3364
Q9L5A4	3HJR_A	593	-6074.46	-10.2436	-2710.17	-4.57026	16198	27.3153
Q27686	3HQP_A	498	-6915.92	-13.8874	-1898.39	-3.81203	16658	33.4498
P36203	3HR8_A	342	-4975.15	-14.5472	-1248.26	-3.64988	13925	40.7164
Q838Q8	3HRA_A	199	-3320.28	-16.6848	-1144.54	-5.75145	6975	35.0503
P0AEJ2	3HWO_A	379	-4441.89	-11.72	-2051.83	-5.4138	11686	30.8338
P49914	3HY6_A	198	-3265.36	-16.4917	-1317.86	-6.65585	7645	38.6111
O06916	3I1A_B	329	-4803.87	-14.6014	-678.141	-2.06122	12825	38.9818
Q980A5	3I1F_A	414	-6800.46	-16.4262	-744.104	-1.79735	15398	37.1932
P34913	3I28_A	545	-6007.11	-11.0222	-1622.29	-2.97667	18261	33.5064
Q7CQZ5	3I2Z_B	67	-1136.96	-16.9696	-149.431	-2.23031	3094	46.1791
O06480	3I76_B	229	-3893.13	-17.0006	-1045.91	-4.56729	9111	39.786
Q54AI1	3I8R_B	209	-3682.02	-17.6173	-1300.96	-6.22467	7588	36.3062
Q55891	3I94_A	243	-3080.99	-12.679	-706.597	-2.90781	9014	37.0947
Q5SLP1	3IEK_A	431	-6533.56	-15.1591	-2225.29	-5.16309	13102	30.3991
Q7Y5B1	3IG9_B	77	-1129.35	-14.6668	-116.69	-1.51545	3580	46.4935
Q86N96	3IGZ_B	549	-6706.3	-12.2155	-3108.11	-5.6614	15495	28.224
Q54530	3IHG_A	535	-7798.81	-14.5772	-3744.37	-6.99882	16640	31.1028
Q70LE6	3II2_A	150	-3232.07	-21.5471	-641.122	-4.27415	6219	41.46
P26281	3IP0_A	158	-1923.58	-12.1746	-682.89	-4.32209	6177	39.0949
P78067	3IPP_B	416	-4660.19	-11.2024	-1100.35	-2.64506	13677	32.8774
O00244	3IWL_A	66	-1230.63	-18.6459	-379.486	-5.74979	2869	43.4697
Q8T6T7	3JPZ_A	364	-5403.7	-14.8453	-2085.16	-5.72847	12073	33.1676
Q2GKX4	3JS4_C	206	-3162.94	-15.3541	-649.426	-3.15255	7423	36.034
P65722	3JST_A	97	-1791.94	-18.4736	-785.837	-8.10141	4448	45.8557
P62937	3K0M_A	164	-2304.26	-14.0504	-788.465	-4.80771	5573	33.9817
Q10625	3K1D_A	722	-8060.56	-11.1642	-2504.11	-3.4683	21875	30.2978
P80312	3KAP_A	147	-4881.08	-33.2046	-795.658	-5.41264	4958	33.7279
P46849	3KGD_C	338	-4518.27	-13.3677	-1643.25	-4.86169	10784	31.9053
Q58622	3KH5_A	278	-5252.52	-18.894	-1966.59	-7.07405	10375	37.3201
Q3ACS5	3KJE_A	254	-4088.34	-16.0958	-808.796	-3.18424	9585	37.7362
Q9AL95	3KLJ_A	378	-5184.79	-13.7164	-1652.54	-4.37179	13068	34.5714
Q97PJ9	3KR9_A	222	-3103	-13.9775	-699.28	-3.14991	8340	37.5676
Q2GHH2	3KRE_A	237	-3460.73	-14.6022	-159.527	-0.67311	9078	38.3038
P00918	3KS3_A	257	-4511.33	-17.5538	-875.189	-3.4054	8529	33.1868
Q9NAV8	3KUN_A	137	-1988.77	-14.5165	-818.457	-5.97414	5504	40.1752
P53131	3KX2_A	755	-11183.2	-14.8122	-3742.94	-4.95754	25659	33.9854
Q8DV44	3L86_A	245	-3723.14	-15.1965	-864.576	-3.52888	8548	34.8898
P63228	3L8E_A	185	-3338.72	-18.0471	-805.189	-4.35237	6575	35.5405
Q7D785	3LOG_D	440	-4571.57	-10.3899	-3272.49	-7.43748	13217	30.0386
B2HIZ6	3LTW_A	272	-3658.36	-13.4498	-1827.04	-6.71706	9729	35.7684
P32477	3LVV_A	672	-7203.48	-10.7195	-2062.72	-3.06952	18301	27.2336
Q9AJW7	3LYQ_B	186	-4380.32	-23.5501	-1121.74	-6.03087	8975	48.2527
Q8ZPF0	3M07_A	584	-5636.4	-9.65136	-2586.74	-4.42935	15755	26.9777
Q8GEJ9	3M7H_A	272	-2964.53	-10.899	-386.717	-1.42175	9393	34.5331
Q8DTU0	3M7V_A	401	-4460.34	-11.123	-1475.2	-3.67882	11838	29.5212
Q9HU77	3MDU_A	450	-4972.45	-11.0499	-3313.77	-7.36394	13288	29.5289
Q09LY9	3MSG_A	330	-4081.02	-12.3667	-1786.24	-5.41286	10238	31.0242
A8C927	3MTE_A	219	-3500	-15.9817	-950.342	-4.33946	8083	36.9087
P56073	3MUF_A	160	-2832.66	-17.7041	-673.931	-4.21207	6615	41.3438
P03958	3MVI_A	349	-4124.17	-11.8171	-1251.65	-3.58638	10363	29.6934
P33590	3MVZ_A	498	-5521.77	-11.0879	-1723.54	-3.46092	15918	31.9639
Q9HEU1	3N7T_A	241	-3476.6	-14.4257	-932.08	-3.86755	8001	33.1992
P24666	3N8I_A	154	-1983.37	-12.879	-859.371	-5.58033	6025	39.1234
Q06142	3ND2_A	861	-17563.2	-20.3986	-2222.03	-2.58076	28750	33.3914
P0A4W8	3NE3_B	129	-2081.32	-16.1343	-708.366	-5.49121	5282	40.9457
P07738	3NFY_A	249	-3922.22	-15.7519	-1434.75	-5.76206	8703	34.9518
Q2YLA2	3NGF_A	258	-2850.73	-11.0493	-1536.25	-5.95444	7956	30.8372
Q941M3	3NI2_A	528	-7071.65	-13.3933	-1610.95	-3.05104	16523	31.2936
O76744	3NT8_A	401	-4125.92	-10.2891	-1116.34	-2.78388	13257	33.0599
Q9KRB0	3NVS_A	426	-4870.35	-11.4327	-1802.53	-4.2313	11285	26.4906
A0QVS8	3NWO_A	299	-3488.45	-11.667	-952.262	-3.18482	9187	30.7258
P39594	3O15_A	219	-3185.07	-14.5437	-1378.8	-6.2959	7652	34.9406
Q071N0	3O26_A	294	-4955.27	-16.8547	-1012.13	-3.44261	10103	34.3639
A6T925	3O7H_A	166	-2190.28	-13.1945	-1349.69	-8.13068	6384	38.4578
P33284	3O8M_A	472	-6799.62	-14.406	-2242.44	-4.75094	14426	30.5636
B6A876	3OA5_A	515	-6591.95	-12.7999	-1911.12	-3.71091	14467	28.0913
P96693	3OAJ_A	310	-4112.95	-13.2676	-1304.02	-4.20652	9343	30.1387
C0STD7	3OBL_A	132	-2390.51	-18.11	-909.622	-6.89108	4810	36.4394
Q5SRE7	3OBZ_A	290	-3994.99	-13.7758	-533.178	-1.83854	10068	34.7172
P36649	3OD3_A	488	-5966.15	-12.2257	-1186.17	-2.43067	14089	28.8709
Q9AQ22	3OFK_C	202	-2604	-12.8911	-1648.8	-8.16236	7449	36.8762
Q70SY0	3OG2_A	986	-9826.31	-9.96583	-2789.85	-2.82946	24164	24.5071
Q9PGZ0	3OIS_A	268	-3679.29	-13.7287	-1102.66	-4.11441	9818	36.6343
Q8NNK8	3OKP_A	378	-5479.36	-14.4957	-2163.34	-5.72311	12419	32.8545
Q9VWE4	3OMX_A	190	-3970.05	-20.895	-1228.68	-6.46676	7499	39.4684
Q5SJM0	3OPF_B	493	-6566.21	-13.3189	-2636.37	-5.34761	16023	32.501
Q14353	3ORH_A	230	-2639.68	-11.4769	-756.802	-3.29044	7523	32.7087
Q584S0	3OTX_B	342	-4025.87	-11.7716	-1835.92	-5.36818	11134	32.5556
Q9GZS3	3OW8_C	300	-3903.49	-13.0116	-584.372	-1.94791	8988	29.96
P39662	3OZU_A	403	-4750.57	-11.788	-997.239	-2.47454	14626	36.2928
D5CV28	3P3G_A	300	-3561.36	-11.8712	-1307.55	-4.3585	10215	34.05
Q16658	3P53_A	486	-6382.02	-13.1317	-3868.75	-7.9604	15772	32.4527
Q9VRD9	3PC3_A	504	-6217.5	-12.3363	-1106.14	-2.19472	17306	34.3373
Q9HV14	3PGP_A	159	-2103.08	-13.2269	-636.084	-4.00053	6459	40.6226
P40029	3PIL_B	181	-2470.76	-13.6506	-680.534	-3.75986	6549	36.1823
E3SET7	3PKX_A	219	-3486.66	-15.9208	-606.286	-2.76843	7458	34.0548
Q9AIX7	3PM5_D	469	-6404.25	-13.6551	-2529.85	-5.39414	15063	32.1173
Q9X1H7	3PQC_B	194	-4316.16	-22.2483	-797.317	-4.10988	7918	40.8144
Q81M33	3Q6D_D	353	-5025.41	-14.2363	-1084.9	-3.07336	11718	33.1955
P15090	3Q6L_A	131	-2102.76	-16.0516	-607.892	-4.6404	5265	40.1908
Q9RMI1	3Q6V_A	228	-2680.18	-11.7552	-599.791	-2.63066	7135	31.2939
O41136	3QB8_A	197	-2999.86	-15.2277	-388.518	-1.97217	7126	36.1726
P48329	3QHB_A	179	-4426.41	-24.7286	-1067.27	-5.9624	7139	39.8827
O67759	3QOY_A	242	-5166.68	-21.3499	-1787.06	-7.38456	9844	40.6777
Q97NA8	3QRY_A	426	-6627.84	-15.5583	-1593.11	-3.73969	12231	28.7113
Q6Q386	3QV2_A	320	-4716.15	-14.738	-727.38	-2.27306	11647	36.3969
P13006	3QVP_A	581	-6154.77	-10.5934	-1860.73	-3.20264	15033	25.8744
Q8R5A0	3QWW_A	430	-7620.09	-17.7211	-1637.99	-3.80928	16127	37.5047
Q8A5V9	3QXG_B	223	-3155.91	-14.1521	-425.539	-1.90825	7608	34.1166
P96717	3QY7_A	247	-3846.95	-15.5747	-1239.87	-5.01972	8659	35.0567
Q9AHD4	3QY8_A	243	-3810.41	-15.6807	-1453.41	-5.98113	8500	34.9794
Q8Z0Q1	3QYJ_A	291	-4492.61	-15.4385	-642.373	-2.20747	8471	29.11
P25524	3R0D_A	422	-4941.4	-11.7095	-1011.56	-2.39706	12967	30.7275
Q5ZRN7	3R2G_A	323	-4122.3	-12.7625	-1527.32	-4.72853	11310	35.0155
Q8NQ64	3R5E_A	360	-6138.17	-17.0505	-1740.03	-4.83341	10818	30.05
Q5YYT7	3R5Z_A	140	-2755.23	-19.6802	-883.242	-6.30887	5950	42.5
B3TMR8	3RC1_A	325	-4938.79	-15.1963	-2516.34	-7.74259	11032	33.9446
Q0WCJ8	3RDW_A	115	-2183.9	-18.9905	-805.002	-7.00002	4569	39.7304
Q9S9F3	3RDY_A	67	-1467.19	-21.8983	-596.659	-8.90536	3340	49.8507
Q88B90	3RE1_B	257	-3417.91	-13.2992	-1336.59	-5.20072	9560	37.1984
O67566	3RF2_A	165	-4515.9	-27.3691	-1184.66	-7.17973	7564	45.8424
A1R0W1	3RHA_B	452	-7101.11	-15.7104	-2312.65	-5.11648	13153	29.0996
Q5YFA7	3RJ2_X	133	-2799.48	-21.0487	-402.3	-3.02481	5335	40.1128
Q65NN2	3RJL_B	514	-6959.59	-13.5401	-2151.81	-4.18641	15467	30.0914
D8KFM5	3RLB_B	177	-2233.13	-12.6166	2628.63	14.851	7121	40.2316
P96884	3RUX_A	265	-2513.37	-9.48442	-2050.75	-7.73867	8759	33.0528
Q9NZD2	3S0K_A	203	-2836.96	-13.9752	287.289	1.41522	8412	41.4384
Q93J45	3S2J_A	393	-4891.81	-12.4474	-2786.38	-7.09003	11182	28.4529
O94220	3SC7_X	493	-5969.09	-12.1077	-1872.35	-3.79787	13571	27.5274
Q181K6	3SD7_A	215	-3930.13	-18.2797	-841.894	-3.91579	8352	38.8465
A1AA28	3SHD_A	150	-2845.61	-18.9707	-242.753	-1.61835	6236	41.5733
P29768	3SIL_A	379	-4261.19	-11.2433	-1647.23	-4.34625	10823	28.5567
P02975	3SOK_A	151	-2428.58	-16.0833	-93.822	-0.621338	6643	43.9934
O66490	3SR0_A	203	-3714.77	-18.2994	-998.294	-4.9177	8078	39.7931
P00926	3SS7_X	437	-4726.64	-10.8161	-1679.06	-3.84225	12584	28.7963
Q92UV8	3SZY_A	413	-4683.39	-11.3399	-2097.98	-5.07986	12170	29.4673
Q5SJ82	3T1O_A	192	-2798.23	-14.5741	-783.812	-4.08235	7485	38.9844
P0A632	3T44_A	259	-3005.21	-11.6031	-1539.58	-5.94431	7706	29.7529
Q46E78	3T7V_A	337	-4795.05	-14.2286	-2083.94	-6.1838	11038	32.7537
P23843	3TCH_A	517	-6143.62	-11.8832	-1128.31	-2.18242	16260	31.4507
Q8YUQ7	3TF8_B	184	-3512.99	-19.0923	-461.39	-2.50755	7085	38.5054
P23154	3TL1_A	158	-2650.91	-16.7779	-973.732	-6.16286	6625	41.9304
P76204	3TLQ_A	236	-2623.95	-11.1184	-371.591	-1.57454	8819	37.3686
Q6MM30	3TM8_B	307	-5409.04	-17.619	-1349.44	-4.39557	10562	34.4039
B1MC71	3TX2_A	247	-3366.76	-13.6306	-1189.98	-4.81772	7785	31.5182
B2HKH2	3TZU_A	127	-3557.88	-28.0148	-403.159	-3.17448	4423	34.8268
E0X767	3U3G_A	140	-2388.15	-17.0582	-721.599	-5.15428	5447	38.9071
Q92MN6	3U5R_F	189	-2100.85	-11.1156	-764.903	-4.04711	6508	34.4339
Q9WYI1	3U62_A	253	-4118.1	-16.2771	-1250.47	-4.94257	9179	36.2806
P09960	3U9W_A	608	-6936.49	-11.4087	-1958.21	-3.22075	17842	29.3454
F8UWD6	3UCP_A	800	-13326.4	-16.658	-1149.98	-1.43748	28089	35.1112
Q9PM24	3UHO_A	250	-3742.8	-14.9712	-722.081	-2.88832	8704	34.816
Q6T755	3UJ9_A	258	-3933.87	-15.2476	-903.243	-3.50094	9276	35.9535
P53193	3UO3_A	174	-4312.88	-24.7866	-861.073	-4.9487	8585	49.3391
P62623	3URK_B	310	-4639.16	-14.965	-2000.92	-6.4546	10877	35.0871
B7FGU6	3US6_A	148	-2629.56	-17.7673	-688.567	-4.65248	6287	42.4797
Q08686	3UTN_X	304	-3568.51	-11.7385	-396.824	-1.30534	9592	31.5526
Q9HZN8	3UXM_D	203	-2443.51	-12.037	-1299.41	-6.40104	7302	35.9704
Q8TZE5	3V68_A	248	-4754.92	-19.1731	-1589.14	-6.40781	9296	37.4839
P32729	3V7Q_A	97	-2181.21	-22.4867	-724.801	-7.47218	4042	41.6701
Q9F1Y5	3VC1_D	288	-3910.43	-13.5779	-1798.64	-6.24528	9554	33.1736
Q70IY1	3VER_A	566	-6851.65	-12.1054	-3848.8	-6.80001	16948	29.9435
Q8T0W7	3VII_A	472	-6165.22	-13.0619	-1533.5	-3.24894	12832	27.1864
P39641	3VMM_A	471	-7684.96	-16.3163	-1470.55	-3.12218	14692	31.1932
Q9NRW3	3VOW_A	186	-3376.16	-18.1514	-923.653	-4.96588	7499	40.3172
Q9YBL2	3VSA_B	383	-4362.51	-11.3904	-1705.66	-4.45343	11842	30.9191
E5RSM0	3VUP_A	351	-5365.45	-15.2862	-1483.35	-4.22607	9768	27.8291
D0EWJ0	3VWC_A	146	-2309.85	-15.8209	-583.885	-3.99921	5660	38.7671
P60578	3ZS4_A	244	-3726.59	-15.2729	-1717.11	-7.03733	7726	31.6639
Q2RIF7	3ZT9_A	192	-2708.46	-14.1066	-1028.89	-5.35878	6344	33.0417
O29917	3ZVS_B	160	-2998.29	-18.7393	-714.187	-4.46367	6306	39.4125
P47929	3ZXE_B	133	-2416.22	-18.1671	-1257.53	-9.4551	5057	38.0226
Q9I012	4A37_A	375	-4328.75	-11.5433	-2968.34	-7.91557	11202	29.872
P43183	4A8U_A	159	-2286.88	-14.3829	-250.055	-1.57267	6621	41.6415
O53675	4AIV_A	113	-1224.84	-10.8393	-559.474	-4.9511	4424	39.1504
O05581	4AVB_A	324	-3649.9	-11.2651	-1726.93	-5.33004	11877	36.6574
P22943	4AXP_A	109	-3402.13	-31.2122	-695.36	-6.37945	7262	66.6239
A3SNG1	4B29_A	195	-2588.64	-13.2751	-1193.17	-6.1188	6532	33.4974
Q8A4Q5	4DCC_A	203	-3253.55	-16.0273	-909.794	-4.48174	7912	38.9754
A9ANE4	4DLM_A	287	-3290.1	-11.4638	-2332.67	-8.12776	8690	30.2787
Q4E1W2	4DSH_A	473	-5170	-10.9302	-1781.22	-3.76579	15119	31.9641
O68183	4DT9_B	298	-5790.91	-19.4326	-1222.31	-4.10171	11897	39.9228
Q8A2F3	4DWO_A	268	-3936.38	-14.688	-1047.17	-3.90736	8522	31.7985
B5L6K6	4E32_A	405	-4545.52	-11.2235	-2869.98	-7.08637	12298	30.3654
Q9RTX8	4EEK_A	229	-2433.42	-10.6263	-879.65	-3.84127	7822	34.1572
Q63NE4	4EFF_A	383	-4707.3	-12.2906	-2034.79	-5.31276	12503	32.6449
Q13SV4	4EFI_A	349	-4236.21	-12.1381	-1550.65	-4.44314	11010	31.5473
O67572	4EHX_A	315	-7022.53	-22.2938	-522.411	-1.65845	12374	39.2825
B1MKD5	4EMD_A	299	-4143.44	-13.8576	-1865.89	-6.24042	9684	32.388
A5W4E9	4EMI_A	402	-4525.21	-11.2567	-2909.16	-7.2367	13192	32.8159
P17063	4EVF_A	294	-4816.81	-16.3837	-1805.8	-6.14217	10000	34.0136
Q9I2Q1	4F0V_A	152	-2004.15	-13.1852	-590.39	-3.88414	5825	38.3224
P35747	4F5U_A	583	-9684.74	-16.6119	-2611.68	-4.47972	17968	30.8199
P07386	4FBR_A	266	-2267.6	-8.52482	-1282.77	-4.82242	9177	34.5
Q0IFG2	4FD4_A	212	-3058.85	-14.4285	-588.155	-2.77432	7901	37.2689
Q16KL9	4FD5_A	216	-3861.43	-17.877	-1137.58	-5.26657	8708	40.3148
Q16KU7	4FD7_A	237	-3049.04	-12.8651	-1393.66	-5.88043	8553	36.0886
B0VD92	4FEV_D	271	-4998.51	-18.4447	-1265.46	-4.66959	11172	41.2251
A4IQU1	4FHD_A	340	-9534.33	-28.0422	-2157.05	-6.34426	12121	35.65
Q8VQF6	4FMX_A	397	-5476.13	-13.7938	-1749.81	-4.40757	13114	33.0327
A9CIT6	4GFI_C	327	-3986.8	-12.1921	-1583.71	-4.84314	9932	30.3731
Q73Q47	4GGO_A	397	-4957.13	-12.4865	-1683.38	-4.24025	13715	34.5466
O77059	4GU5_B	538	-7069.83	-13.1409	-1883.44	-3.50082	17330	32.2119
Q0B6Q2	4GXW_B	364	-4600.7	-12.6393	-2360.07	-6.48372	10423	28.6346
Q81QT2	4H4N_A	62	-1377.42	-22.2165	-77.355	-1.24766	3299	53.2097
D1BQI7	4HNG_A	217	-3025.22	-13.9411	-808.728	-3.72686	7601	35.0276
Q2SWE7	4HR2_B	140	-2096.69	-14.9764	-660.829	-4.72021	5685	40.6071
P00214	7FD1_A	106	-4144.61	-39.1001	-394.252	-3.71936	3957	37.3302
